# Supplementary material for: Mining for Candidate Genes in an Introgression Line by Using RNA Sequencing: The Anthocyanin Overaccumulation Phenotype in Brassica
Source: Front Plant Sci. 2016 Aug 22;7:1245. doi: 10.3389/fpls.2016.01245 (PMC4992693; doi:10.3389/fpls.2016.01245)
Supplement: Supplementary Table 1 — DEGs of Alignment I. [file DataSheet1.XLSX]

## Sheet: SupTable 1 Alignment I DEGs
DEGs	Green leaves	Purple leaves	log2_fold_change	p_value	q_value	significant	homologous in At	annotation	Anthocyanin gene names
Bra003021	0.102374	78.3001	9.57902	1.0998e-06	3.52263e-05	yes	AT5G54060	UF3GT (udp-glucose:flavonoid 3-O-glucosyltransferase); transferase, transferring glycosyl groups	BrUGT79B1.1
Bra003126	3.2626	77.1213	4.56304	0	0	yes	AT3G53260	PAL2; phenylalanine ammonia-lyase	BrPAL2.3
Bra004109	32.9789	138.687	2.07222	8.14808e-09	4.56568e-07	yes	AT1G65060	4CL3; 4-coumarate-CoA ligase	Br4CL3
Bra006224	40.5839	570.401	3.813	0	0	yes	AT5G13930	TT4 (TRANSPARENT TESTA 4); naringenin-chalcone synthase	BrCHS2
Bra006985	162.602	560.072	1.78427	2.06005e-05	0.000420531	yes	AT3G53260	PAL2; phenylalanine ammonia-lyase	BrPAL2.1
Bra007142	31.7028	309.254	3.28611	0	0	yes	AT3G55120	TT5 (TRANSPARENT TESTA 5); chalcone isomerase	BrCHI1
Bra008357	0.377472	233.3	9.2716	5.32907e-15	1.10236e-12	yes	AT1G78360	ATGSTU21 (GLUTATHIONE S-TRANSFERASE TAU 21); glutathione transferase	GST
Bra008570	0.29662	372.273	10.2935	0	0	yes	AT5G17220	ATGSTF12 (ARABIDOPSIS THALIANA GLUTATHIONE S-TRANSFERASE PHI 12); glutathione transferase	BrTT19.1
Bra008792	171.614	889.121	2.37321	6.43312e-09	3.68798e-07	yes	AT5G13930	TT4 (TRANSPARENT TESTA 4); naringenin-chalcone synthase	BrCHS1
Bra009312	28.6212	433.444	3.92069	0	0	yes	AT5G07990	TT7 (TRANSPARENT TESTA 7); flavonoid 3'-monooxygenase/ oxygen binding	BrF3'H
Bra013652	1.2428	1789.44	10.4917	0	0	yes	AT4G22870	leucoanthocyanidin dioxygenase, putative / anthocyanidin synthase, putative	BrANS1
Bra017210	122.529	490.873	2.00222	7.41083e-07	2.48658e-05	yes	AT2G37040	pal1 (Phe ammonia lyase 1); phenylalanine ammonia-lyase	BrPAL1.2
Bra019350	0.565568	520.121	9.84493	0	0	yes	AT4G22870	leucoanthocyanidin dioxygenase, putative / anthocyanidin synthase, putative	BrANS2
Bra022803	35.5783	293.413	3.04386	2.22045e-16	5.86363e-14	yes	AT2G30490	C4H (CINNAMATE-4-HYDROXYLASE); trans-cinnamate 4-monooxygenase	BrC4H5
Bra023441	150.085	1052.81	2.8104	6.09957e-13	9.03216e-11	yes	AT5G13930	TT4 (TRANSPARENT TESTA 4); naringenin-chalcone synthase	BrCHS3
Bra023602	4.01206	480.93	6.90534	0	0	yes	AT5G17220	ATGSTF12 (ARABIDOPSIS THALIANA GLUTATHIONE S-TRANSFERASE PHI 12); glutathione transferase	BrTT19.2
Bra027457	0.820952	1860.5	11.1461	0	0	yes	AT5G42800	DFR (DIHYDROFLAVONOL 4-REDUCTASE); dihydrokaempferol 4-reductase	BrDFR
Bra030515	0.516296	111.001	7.74817	0	0	yes	AT1G02920	GSTF7; copper ion binding / glutathione binding / glutathione transferase	GST
Bra030550	0.29264	686.977	11.1969	0	0	yes	AT1G03940	transferase family protein	AT
Bra033358	0.0675523	83.5906	10.2731	7.93598e-10	5.77698e-08	yes	AT1G02920	GSTF7; copper ion binding / glutathione binding / glutathione transferase	GST
Bra035004	0.102283	51.9684	8.98892	4.84825e-06	0.000124198	yes	Non-Synteny		BrUGT79B1.2
Bra036208	0.205829	380.839	10.8535	0	0	yes	AT3G29670	transferase family protein	AT
Bra036828	184.114	1017.32	2.4661	6.4167e-10	4.76891e-08	yes	AT3G51240	F3H (FLAVANONE 3-HYDROXYLASE); naringenin 3-dioxygenase	BrF3H1
Bra037887	0.142288	146.299	10.0059	0	0	yes	AT4G09820	TT8 (TRANSPARENT TESTA 8); DNA binding / transcription factor	BrTT8
Bra038445	0.738514	645.048	9.77057	0	0	yes	AT4G14090	UDP-glucoronosyl/UDP-glucosyl transferase family protein	BrUGT75C1
Bra039777	28.6202	333.467	3.54244	0	0	yes	AT3G53260	PAL2; phenylalanine ammonia-lyase	BrPAL2.2
Bra000018	19.1346	5.98322	-1.67719	3.33289e-05	0.000625812	yes	AT2G37760	aldo/keto reductase family protein
Bra000060	36.0938	9.35387	-1.94812	1.98118e-07	7.83103e-06	yes	AT2G38400	AGT3 (ALANINE:GLYOXYLATE AMINOTRANSFERASE 3); alanine-glyoxylate transaminase/ catalytic/ pyridoxal phosphate binding / transaminase
Bra000064	89.4074	15.4779	-2.53019	1.47815e-12	1.93117e-10	yes	AT2G38470	WRKY33; transcription factor
Bra000124	65.8668	21.8197	-1.59392	3.8414e-06	0.000101766	yes	AT2G39210	nodulin family protein
Bra000154	8.09982	22.8748	1.4978	4.81314e-05	0.000847953	yes	AT2G39890	PROT1 (PROLINE TRANSPORTER 1); L-proline transmembrane transporter/ amino acid transmembrane transporter
Bra000158	34.796	9.35143	-1.89566	1.66222e-07	6.72006e-06	yes	AT2G40000	HSPRO2 (ARABIDOPSIS ORTHOLOG OF SUGAR BEET HS1 PRO-1 2)
Bra000169	7.05323	21.8847	1.63357	4.14393e-06	0.000108736	yes	AT2G40130	heat shock protein-related
Bra000187	13.3419	40.7085	1.60936	1.10803e-05	0.000250954	yes	AT2G40460	proton-dependent oligopeptide transport (POT) family protein
Bra000240	12.9902	42.2285	1.70079	1.20815e-06	3.79619e-05	yes	AT2G41770	unknown protein
Bra000310	86.0227	29.4761	-1.54517	4.77586e-05	0.000842581	yes	AT2G43570	chitinase, putative
Bra000311	123.942	4.6203	-4.74554	0	0	yes	AT2G43570	chitinase, putative
Bra000330	57.1908	6.29037	-3.18457	2.44249e-15	5.31842e-13	yes	AT2G43820	UGT74F2 (UDP-GLUCOSYLTRANSFERASE 74F2); UDP-glucose:4-aminobenzoate acylglucosyltransferase/ UDP-glucosyltransferase/ UDP-glycosyltransferase/ transferase, transferring glycosyl groups / transferase, transferring hexosyl groups
Bra000344	36.7662	11.3087	-1.70095	3.88426e-06	0.000102683	yes	AT2G44180	MAP2A (METHIONINE AMINOPEPTIDASE 2A); aminopeptidase/ metalloexopeptidase
Bra000352	26.894	1.84211	-3.86785	9.54792e-15	1.85162e-12	yes	AT2G44370	DC1 domain-containing protein
Bra000377	68.281	332.002	2.28163	3.20393e-10	2.54093e-08	yes	AT2G45180	protease inhibitor/seed storage/lipid transfer protein (LTP) family protein
Bra000382	39.2576	4.78584	-3.03613	2.5091e-14	4.5133e-12	yes	AT2G45220	pectinesterase family protein
Bra000436	10.9436	54.6539	2.32024	7.24358e-11	6.88918e-09	yes	AT2G46970	PIL1 (PHYTOCHROME INTERACTING FACTOR 3-LIKE 1); transcription factor
Bra000568	13.4326	2.92748	-2.19801	1.47344e-07	6.08574e-06	yes	AT2G24210	TPS10 (terpene synthase 10); (E)-beta-ocimene synthase/ myrcene synthase
Bra000576	1.35715	203.456	7.22799	0	0	yes	Non-Synteny	0
Bra000589	0.800994	10.33	3.6889	2.50884e-10	2.04859e-08	yes	Non-Synteny	0
Bra000659	52.8002	2.04631	-4.68945	0	0	yes	AT4G08900	arginase
Bra000660	14.2624	70.479	2.30498	4.4666e-10	3.45403e-08	yes	AT4G08950	EXO (EXORDIUM)
Bra000663	61.8294	235.103	1.92693	1.9498e-07	7.73161e-06	yes	AT4G09010	APX4 (ASCORBATE PEROXIDASE 4); heme binding / peroxidase
Bra000710	10.8693	1.87811	-2.5329	1.1603e-06	3.65973e-05	yes	AT4G10380	NIP5;1; arsenite transmembrane transporter/ boron transporter/ water channel
Bra000754	18.2557	4.9445	-1.88446	1.70734e-06	5.08169e-05	yes	AT4G11890	protein kinase family protein
Bra000768	1.39395	11.0946	2.99261	1.30775e-09	8.94279e-08	yes	AT4G12300	CYP706A4; electron carrier/ heme binding / iron ion binding / monooxygenase/ oxygen binding
Bra000775	122.365	27.0001	-2.18016	3.28957e-08	1.59486e-06	yes	AT4G12470	protease inhibitor/seed storage/lipid transfer protein (LTP) family protein
Bra000821	71.7586	197.392	1.45984	4.82351e-05	0.000848576	yes	AT4G03520	ATHM2; enzyme activator
Bra000840	2.53969	17.5866	2.79175	4.23735e-08	1.97714e-06	yes	AT4G03210	XTH9 (XYLOGLUCAN ENDOTRANSGLUCOSYLASE/HYDROLASE 9); hydrolase, acting on glycosyl bonds / xyloglucan:xyloglucosyl transferase
Bra000876	109.795	26.2538	-2.06422	3.71001e-08	1.77444e-06	yes	AT4G02520	ATGSTF2 (GLUTATHIONE S-TRANSFERASE PHI 2); glutathione binding / glutathione transferase
Bra000940	26.0133	89.4226	1.78139	6.28293e-07	2.16613e-05	yes	AT4G01050	hydroxyproline-rich glycoprotein family protein
Bra000969	10.0503	2.06559	-2.28261	3.19187e-07	1.19685e-05	yes	AT4G00500	lipase class 3 family protein / calmodulin-binding heat-shock protein-related
Bra001121	113.041	1.29808	-6.44433	0	0	yes	AT3G04720	PR4 (PATHOGENESIS-RELATED 4); chitin binding
Bra001122	336.723	22.0154	-3.93498	0	0	yes	AT3G04720	PR4 (PATHOGENESIS-RELATED 4); chitin binding
Bra001123	14.4652	2.94175	-2.29783	4.71074e-07	1.68981e-05	yes	AT3G04720	PR4 (PATHOGENESIS-RELATED 4); chitin binding
Bra001140	17.1698	71.8739	2.0656	4.49592e-09	2.722e-07	yes	AT3G05220	heavy-metal-associated domain-containing protein
Bra001144	14.5486	2.90149	-2.32602	1.04582e-07	4.46055e-06	yes	AT3G05290	PNC1 (PEROXISOMAL ADENINE NUCLEOTIDE CARRIER 1); ADP transmembrane transporter/ ATP transmembrane transporter/ binding
Bra001172	4.95702	22.7038	2.19539	1.86909e-07	7.44002e-06	yes	AT3G05910	pectinacetylesterase, putative
Bra001345	44.165	133.423	1.59503	3.76113e-05	0.000695698	yes	AT3G08770	LTP6; lipid binding
Bra001405	0.997352	27.2103	4.76991	0	0	yes	AT3G11480	BSMT1; S-adenosylmethionine-dependent methyltransferase
Bra001460	18.3852	56.4451	1.6183	4.75552e-06	0.000122201	yes	AT3G12610	DRT100 (DNA-DAMAGE REPAIR/TOLERATION 100); nucleotide binding / protein binding
Bra001536	7.53029	24.2798	1.68898	1.72684e-05	0.000362958	yes	AT3G14130	(S)-2-hydroxy-acid oxidase, peroxisomal, putative / glycolate oxidase, putative / short chain alpha-hydroxy acid oxidase, putative
Bra001547	21.9959	151.421	2.78326	5.93303e-13	8.9258e-11	yes	AT3G14300	ATPMEPCRC; pectinesterase
Bra001577	54.8112	16.7595	-1.70949	1.22648e-06	3.83922e-05	yes	AT3G14990	4-methyl-5(b-hydroxyethyl)-thiazole monophosphate biosynthesis protein, putative
Bra001640	40.45	2.73426	-3.88692	4.44089e-16	1.12486e-13	yes	AT3G16770	ATEBP (ETHYLENE-RESPONSIVE ELEMENT BINDING PROTEIN); DNA binding / protein binding / transcription activator/ transcription factor
Bra001653	2111.48	72.9266	-4.85567	0	0	yes	AT3G16660	unknown protein
Bra001665	58.5349	155.563	1.41013	4.57303e-05	0.00081432	yes	AT3G17510	CIPK1 (CBL-INTERACTING PROTEIN KINASE 1); kinase/ protein binding
Bra001700	13.6067	51.5469	1.92157	2.86638e-07	1.09297e-05	yes	AT3G18210	oxidoreductase, 2OG-Fe(II) oxygenase family protein
Bra001703	13.5372	3.53259	-1.93813	2.02462e-05	0.000414663	yes	AT3G18300	unknown protein
Bra001781	12.3484	3.05374	-2.01567	1.53334e-07	6.28089e-06	yes	AT3G20250	APUM5 (Arabidopsis Pumilio 5); RNA binding / binding
Bra001809	236.086	700.793	1.56968	2.20283e-05	0.000444922	yes	AT3G21055	PSBTN (photosystem II subunit T)
Bra001816	35.5453	10.758	-1.72425	1.80532e-06	5.31596e-05	yes	AT3G21160	mannosyl-oligosaccharide 1,2-alpha-mannosidase, putative
Bra001846	33.4335	9.44728	-1.82332	5.82668e-07	2.02855e-05	yes	AT3G21750	UGT71B1 (UDP-GLUCOSYL TRANSFERASE 71B1); UDP-glycosyltransferase/ quercetin 3-O-glucosyltransferase/ transferase, transferring glycosyl groups
Bra001903	19.1541	4.14751	-2.20734	9.91946e-10	7.03517e-08	yes	AT3G23750	leucine-rich repeat family protein / protein kinase family protein
Bra001972	24.2538	3.27306	-2.8895	2.33988e-10	1.92967e-08	yes	Non-Synteny	0
Bra001983	4.36168	17.2296	1.98193	1.23906e-05	0.000275108	yes	AT2G16630	proline-rich family protein
Bra001988	10.6089	0.858735	-3.62692	2.42399e-11	2.52819e-09	yes	Non-Synteny	0
Bra002062	1.17795	510.961	8.76079	0	0	yes	AT2G17470	unknown protein
Bra002113	5.68694	29.0283	2.35174	7.1101e-07	2.40783e-05	yes	AT5G17870	PSRP6 (PLASTID-SPECIFIC 50S RIBOSOMAL PROTEIN 6)
Bra002136	67.4157	5.64557	-3.5779	0	0	yes	AT5G18130	unknown protein
Bra002177	75.68	220.854	1.54511	1.81561e-05	0.000379049	yes	AT5G18660	PCB2 (PALE-GREEN AND CHLOROPHYLL B REDUCED 2); 3,8-divinyl protochlorophyllide a 8-vinyl reductase
Bra002189	33.1897	0.22641	-7.19566	0	0	yes	AT5G18840	sugar transporter, putative
Bra002191	9.19665	44.2211	2.26555	9.29329e-09	5.14927e-07	yes	AT5G18860	inosine-uridine preferring nucleoside hydrolase family protein
Bra002216	564.998	225.405	-1.32572	1.06851e-05	0.000242446	yes	AT5G19140	AILP1
Bra002248	34.6913	9.63988	-1.84749	1.59534e-05	0.000339341	yes	AT5G19590	unknown protein
Bra002328	0.544399	12.6228	4.53523	1.38584e-10	1.22422e-08	yes	AT5G20740	invertase/pectin methylesterase inhibitor family protein
Bra002383	41.5483	205.473	2.30609	3.17784e-10	2.52832e-08	yes	AT5G22020	strictosidine synthase family protein
Bra002422	11.4967	55.5104	2.27154	4.60218e-07	1.65805e-05	yes	AT5G22580	FUNCTIONS IN: molecular_function unknown; INVOLVED IN: biological_process unknown; LOCATED IN: chloroplast; EXPRESSED IN: 22 plant structures; EXPRESSED DURING: 13 growth stages; CONTAINS InterPro DOMAIN/s: Stress responsive alpha-beta barrel (InterPro:IPR013097), Dimeric alpha-beta barrel (InterPro:IPR011008); BEST Arabidopsis thaliana protein match is: HS1 (HEAT STABLE PROTEIN 1) (TAIR:AT3G1721…
Bra002459	33.3585	9.79826	-1.76746	1.29644e-05	0.000285045	yes	AT5G60680	unknown protein
Bra002523	3.74866	18.2191	2.281	5.82935e-05	0.000995244	yes	AT5G59870	HTA6; DNA binding
Bra002577	26.2676	100.465	1.93533	1.97668e-07	7.82571e-06	yes	Non-Synteny	0
Bra002685	44.0956	10.1496	-2.11921	3.08033e-08	1.51113e-06	yes	AT5G57910	unknown protein
Bra002828	30.3595	10.0682	-1.59234	5.48785e-06	0.000138019	yes	AT5G56270	WRKY2; transcription factor
Bra002870	37.8898	12.8042	-1.56519	5.62489e-06	0.000140469	yes	AT5G55860	unknown protein
Bra002878	7.30003	37.588	2.3643	8.30072e-09	4.64074e-07	yes	AT5G55730	FLA1 (FASCICLIN-LIKE ARAB INOGALACTAN 1)
Bra002927	3.63143	15.0053	2.04687	1.46894e-06	4.45765e-05	yes	AT5G55180	glycosyl hydrolase family 17 protein
Bra002975	221.65	73.1493	-1.59937	8.83451e-06	0.000207473	yes	AT5G54585	unknown protein
Bra002982	14.8872	3.35497	-2.1497	2.23882e-05	0.000449653	yes	AT5G54500	FQR1 (FLAVODOXIN-LIKE QUINONE REDUCTASE 1); FMN binding / oxidoreductase, acting on NADH or NADPH, quinone or similar compound as acceptor
Bra003014	15.5439	47.4245	1.60928	3.02677e-06	8.32967e-05	yes	AT5G54130	calcium-binding EF hand family protein
Bra003114	20.112	3.70374	-2.441	1.23781e-07	5.19024e-06	yes	AT5G52750	heavy-metal-associated domain-containing protein
Bra003115	63.8187	10.0339	-2.6691	4.97447e-12	5.67363e-10	yes	AT5G52750	heavy-metal-associated domain-containing protein
Bra003163	262.316	83.8584	-1.64528	4.10285e-06	0.000107773	yes	AT3G53990	universal stress protein (USP) family protein
Bra003200	13.9918	41.8426	1.58039	1.17818e-05	0.000263952	yes	AT3G54920	PMR6 (powdery mildew resistant 6); lyase/ pectate lyase
Bra003221	48.2342	241.433	2.32349	1.70553e-10	1.48389e-08	yes	AT3G55800	SBPASE (sedoheptulose-bisphosphatase); phosphoric ester hydrolase/ sedoheptulose-bisphosphatase
Bra003239	30.0103	4.96753	-2.59485	1.85534e-11	1.96816e-09	yes	AT3G56400	WRKY70; transcription factor/ transcription repressor
Bra003287	38.9374	9.33225	-2.06086	9.94012e-09	5.43488e-07	yes	AT3G57530	CPK32 (CALCIUM-DEPENDENT PROTEIN KINASE 32); calcium-dependent protein kinase C/ calmodulin-dependent protein kinase/ kinase/ protein binding
Bra003320	1.13127	13.1698	3.54121	2.58866e-09	1.65614e-07	yes	AT3G58120	BZIP61; DNA binding / transcription activator/ transcription factor
Bra003333	26.1226	9.47291	-1.46342	2.85654e-05	0.000552241	yes	AT3G58690	protein kinase family protein
Bra003476	3.10831	10.9366	1.81497	4.83892e-05	0.000850683	yes	AT3G61820	aspartyl protease family protein
Bra003490	12.261	3.10011	-1.98369	9.31507e-08	4.03539e-06	yes	AT3G62150	PGP21 (P-GLYCOPROTEIN 21); ATPase, coupled to transmembrane movement of substances
Bra003503	15.6309	3.81932	-2.03301	2.48137e-05	0.000489626	yes	AT3G62650	unknown protein
Bra003527	193.443	58.9128	-1.71525	4.06135e-05	0.00073803	yes	Non-Synteny	0
Bra003592	18.3492	3.0212	-2.60252	5.43608e-08	2.47142e-06	yes	AT1G80920	J8; heat shock protein binding / unfolded protein binding
Bra003680	0.380492	17.6844	5.53847	4.44089e-16	1.12486e-13	yes	AT1G77520	O-methyltransferase family 2 protein
Bra003699	3.4069	120.021	5.13869	0	0	yes	Non-Synteny	0
Bra003707	0.377361	10.511	4.79981	3.9968e-15	8.47971e-13	yes	AT1G76790	O-methyltransferase family 2 protein
Bra003715	22.4354	3.42561	-2.71134	8.03796e-09	4.51417e-07	yes	AT1G76590	zinc-binding family protein
Bra003842	18.013	5.03101	-1.84011	1.88336e-05	0.000391218	yes	AT1G73500	MKK9 (MAP KINASE KINASE 9); MAP kinase kinase/ kinase/ protein kinase activator
Bra003874	24.7661	309.381	3.64295	0	0	yes	AT1G72610	GER1 (GERMIN-LIKE PROTEIN 1); oxalate oxidase
Bra003925	3.58164	12.8609	1.84429	1.30932e-05	0.000286608	yes	AT1G71390	AtRLP11 (Receptor Like Protein 11); protein binding
Bra003953	11.4363	2.83794	-2.01071	1.72772e-06	5.11169e-05	yes	Non-Synteny	0
Bra003969	15.1709	4.2433	-1.83804	2.90834e-05	0.000559208	yes	AT1G70000	DNA-binding family protein
Bra003998	36.0893	2.71103	-3.73466	0	0	yes	AT1G69490	NAP (NAC-like, activated by AP3/PI); transcription factor
Bra004031	0.6171	15.1932	4.62178	0	0	yes	AT1G68560	XYL1 (ALPHA-XYLOSIDASE 1); alpha-N-arabinofuranosidase/ hydrolase, hydrolyzing O-glycosyl compounds / xylan 1,4-beta-xylosidase
Bra004035	3.60901	12.8172	1.82841	1.01527e-05	0.000232277	yes	AT1G68520	zinc finger (B-box type) family protein
Bra004046	0	25.0412	1.79769e+308	9.78592e-10	6.96034e-08	yes	Non-Synteny	0
Bra004067	11.5554	3.09959	-1.89842	7.57472e-06	0.000181844	yes	AT1G67850	unknown protein
Bra004090	21.645	6.35202	-1.76874	2.01053e-05	0.00041274	yes	AT1G67360	rubber elongation factor (REF) family protein
Bra004096	31.8426	10.5278	-1.59676	6.54232e-06	0.000160158	yes	AT1G67310	calmodulin binding / transcription regulator
Bra004193	11.1864	1.26934	-3.13959	2.78444e-13	4.34705e-11	yes	AT1G66880	serine/threonine protein kinase family protein
Bra004261	237.875	47.5629	-2.32229	1.47452e-09	9.91924e-08	yes	AT1G67810	SUFE2 (SULFUR E 2); enzyme activator
Bra004320	165.025	56.2666	-1.55233	2.02817e-05	0.000415049	yes	AT1G68570	proton-dependent oligopeptide transport (POT) family protein
Bra004323	58.0051	162.379	1.48512	4.91442e-05	0.000861516	yes	AT1G68590	plastid-specific 30S ribosomal protein 3, putative / PSRP-3, putative
Bra004379	14.8527	2.8617	-2.37578	3.28316e-06	8.90687e-05	yes	AT1G69410	ELF5A-3 (EUKARYOTIC ELONGATION FACTOR 5A-3); translation initiation factor
Bra004385	14.812	0.283787	-5.70581	2.22045e-16	5.86363e-14	yes	Non-Synteny	0
Bra004392	2.09771	17.5748	3.06662	1.74522e-09	1.15833e-07	yes	AT1G69530	ATEXPA1 (ARABIDOPSIS THALIANA EXPANSIN A1)
Bra004435	87.0657	4.74691	-4.19704	0	0	yes	AT2G47710	universal stress protein (USP) family protein
Bra004457	18.2202	83.0461	2.18837	6.37215e-10	4.76145e-08	yes	AT2G47440	DNAJ heat shock N-terminal domain-containing protein
Bra004489	23.7621	65.3233	1.45894	2.37993e-05	0.000474514	yes	AT2G46970	PIL1 (PHYTOCHROME INTERACTING FACTOR 3-LIKE 1); transcription factor
Bra004516	39.9003	11.8734	-1.74867	2.927e-06	8.09096e-05	yes	AT2G46680	ATHB-7 (ARABIDOPSIS THALIANA HOMEOBOX 7); transcription activator/ transcription factor
Bra004537	45.1706	14.488	-1.64053	2.29307e-06	6.4904e-05	yes	AT2G46430	ATCNGC3 (CYCLIC NUCLEOTIDE GATED CHANNEL 3); calmodulin binding / cyclic nucleotide binding / ion channel
Bra004568	21.9508	3.73418	-2.55541	4.36269e-08	2.0318e-06	yes	AT2G40435	EXPRESSED IN: 20 plant structures; EXPRESSED DURING: 13 growth stages; BEST Arabidopsis thaliana protein match is: transcription regulator (TAIR:AT3G56220.1); Has 165 Blast hits to 165 proteins in 20 species: Archae - 0; Bacteria - 0; Metazoa - 0; Fungi - 0; Plants - 165; Viruses - 0; Other Eukaryotes - 0 (source: NCBI BLink).
Bra004657	34.5975	12.2745	-1.49501	2.68204e-05	0.000522577	yes	AT2G41870	remorin family protein
Bra004661	3.84656	15.9287	2.04999	5.69471e-05	0.000974896	yes	AT2G41950	unknown protein
Bra004689	2.19183	29.1137	3.7315	3.61422e-12	4.3341e-10	yes	AT2G42380	bZIP transcription factor family protein
Bra004720	27.4594	6.85881	-2.00127	1.76155e-07	7.06414e-06	yes	AT2G42790	CSY3 (citrate synthase 3); citrate (SI)-synthase
Bra004826	12.0878	1.30697	-3.20925	1.80462e-09	1.19456e-07	yes	AT2G44370	DC1 domain-containing protein
Bra004839	100.507	31.6837	-1.66548	1.44693e-06	4.40701e-05	yes	AT2G44450	BGLU15 (BETA GLUCOSIDASE 15); catalytic/ cation binding / hydrolase, hydrolyzing O-glycosyl compounds
Bra004915	73.1095	351.822	2.26671	3.09639e-10	2.47144e-08	yes	AT2G45470	FLA8 (FASCICLIN-LIKE ARABINOGALACTAN PROTEIN 8)
Bra004982	20.9738	2.88302	-2.86294	2.44249e-13	3.86178e-11	yes	AT2G40140	CZF1; transcription factor
Bra004989	151.2	426.551	1.49626	4.30598e-05	0.000774545	yes	AT2G40100	LHCB4.3 (light harvesting complex PSII); chlorophyll binding
Bra005021	12.4683	2.8107	-2.14926	9.63354e-07	3.13002e-05	yes	AT2G39710	aspartyl protease family protein
Bra005059	12.1759	3.7434	-1.70161	1.00219e-05	0.000229709	yes	AT2G39210	nodulin family protein
Bra005117	37.368	11.6033	-1.68727	2.10258e-05	0.000428156	yes	Non-Synteny	0
Bra005229	59.3422	14.2835	-2.0547	7.02151e-09	4.00558e-07	yes	AT2G36970	UDP-glucoronosyl/UDP-glucosyl transferase family protein
Bra005243	28.1015	4.39333	-2.67726	1.14453e-11	1.25711e-09	yes	AT2G36750	UGT73C1 (UDP-GLUCOSYL TRANSFERASE 73C1); UDP-glucosyltransferase/ UDP-glycosyltransferase/ cis-zeatin O-beta-D-glucosyltransferase/ trans-zeatin O-beta-D-glucosyltransferase/ transferase, transferring glycosyl groups
Bra005345	130.542	8.33103	-3.96987	0	0	yes	Non-Synteny	0
Bra005347	10.3664	78.929	2.92863	1.22029e-11	1.32856e-09	yes	AT2G35370	GDCH; glycine dehydrogenase (decarboxylating)
Bra005402	12.7397	70.3844	2.46593	6.68354e-13	9.75915e-11	yes	AT2G34660	ATMRP2 (ARABIDOPSIS THALIANA MULTIDRUG RESISTANCE-ASSOCIATED PROTEIN 2); ATPase, coupled to transmembrane movement of substances
Bra005419	5.68915	25.0128	2.13638	1.5637e-07	6.39467e-06	yes	AT2G34510	FUNCTIONS IN: molecular_function unknown; INVOLVED IN: biological_process unknown; LOCATED IN: anchored to membrane; EXPRESSED IN: 20 plant structures; EXPRESSED DURING: 14 growth stages; CONTAINS InterPro DOMAIN/s: Protein of unknown function DUF642 (InterPro:IPR006946), Galactose-binding like (InterPro:IPR008979); BEST Arabidopsis thaliana protein match is: unknown protein (TAIR:AT1G29980.1); H…
Bra005484	5.20255	21.5592	2.05102	1.34413e-06	4.14475e-05	yes	AT2G33570	unknown protein
Bra005685	6.43832	23.3385	1.85796	1.75821e-06	5.18954e-05	yes	AT5G01450	protein binding / zinc ion binding
Bra005731	166.175	33.7736	-2.29874	5.24178e-09	3.09428e-07	yes	AT5G02580	unknown protein
Bra005738	74.6343	15.0336	-2.31165	1.25063e-10	1.12073e-08	yes	AT5G03230	unknown protein
Bra005839	11.7238	2.60898	-2.16788	2.11078e-06	6.04335e-05	yes	AT5G05110	cysteine protease inhibitor, putative / cystatin, putative
Bra005845	26.0519	87.6442	1.75027	4.51289e-07	1.633e-05	yes	AT5G05170	CEV1 (CONSTITUTIVE EXPRESSION OF VSP 1); cellulose synthase/ transferase, transferring glycosyl groups
Bra005894	2.36363	12.0955	2.3554	4.62367e-07	1.66338e-05	yes	AT5G06390	FLA17 (FASCICLIN-LIKE ARABINOGALACTAN PROTEIN 17 PRECURSOR)
Bra006036	7.80143	45.6979	2.55032	1.79374e-11	1.91099e-09	yes	AT5G09870	CESA5 (CELLULOSE SYNTHASE 5); cellulose synthase/ transferase, transferring glycosyl groups
Bra006050	11.7665	2.46863	-2.2529	9.84014e-08	4.23331e-06	yes	AT5G10120	ethylene insensitive 3 family protein
Bra006089	88.591	29.2416	-1.59914	1.35052e-05	0.000294586	yes	Non-Synteny	0
Bra006092	27.8749	3.05998	-3.18738	7.82259e-11	7.38327e-09	yes	AT5G11230	organic anion transmembrane transporter
Bra006135	25.4449	7.10465	-1.84054	3.48548e-05	0.000649062	yes	AT5G11970	unknown protein
Bra006195	11.4501	0.90075	-3.66808	2.75061e-10	2.22405e-08	yes	AT5G13330	Rap2.6L (related to AP2 6L); DNA binding / transcription factor
Bra006197	19.6	3.32528	-2.55931	1.9812e-10	1.68147e-08	yes	AT5G13420	transaldolase, putative
Bra006211	19.1704	72.7542	1.92415	3.78424e-08	1.80647e-06	yes	AT5G13710	SMT1 (STEROL METHYLTRANSFERASE 1); sterol 24-C-methyltransferase
Bra006212	39.1127	11.7397	-1.73624	1.06297e-05	0.000241409	yes	AT5G13740	ZIF1 (ZINC INDUCED FACILITATOR 1); carbohydrate transmembrane transporter/ sugar:hydrogen symporter/ tetracycline:hydrogen antiporter
Bra006273	13.1996	298.735	4.5003	0	0	yes	AT5G14920	gibberellin-regulated family protein
Bra006300	49.411	15.5901	-1.6642	2.45204e-05	0.000484609	yes	AT5G15460	MUB2 (MEMBRANE-ANCHORED UBIQUITIN-FOLD PROTEIN 2)
Bra006335	3.14648	10.0978	1.68222	3.17104e-05	0.000602716	yes	AT5G16000	NIK1 (NSP-INTERACTING KINASE 1); kinase
Bra006339	130.062	40.1023	-1.69745	3.18524e-06	8.6887e-05	yes	AT5G16110	unknown protein
Bra006441	15.6597	3.36192	-2.2197	1.65856e-07	6.71967e-06	yes	AT5G18130	unknown protein
Bra006451	7.9384	34.3287	2.11249	2.97839e-06	8.2056e-05	yes	AT5G18280	ATAPY2 (ARABIDOPSIS THALIANA APYRASE 2); ATPase/ nucleotide diphosphatase
Bra006467	67.838	19.1498	-1.82477	2.0232e-05	0.000414663	yes	AT5G18600	glutaredoxin family protein
Bra006498	11.3155	56.5067	2.32013	9.91027e-08	4.2561e-06	yes	AT5G19190	unknown protein
Bra006516	3.00135	12.5559	2.06468	8.8828e-06	0.000208003	yes	AT5G19760	dicarboxylate/tricarboxylate carrier (DTC)
Bra006625	7.54375	35.3739	2.22933	7.46411e-08	3.29097e-06	yes	AT5G22420	FAR7 (FATTY ACID REDUCTASE 7); binding / catalytic/ oxidoreductase, acting on the CH-CH group of donors
Bra006685	6.3077	33.508	2.40932	2.99985e-07	1.13688e-05	yes	AT5G59910	HTB4; DNA binding
Bra006691	20.2372	5.66872	-1.83592	3.28922e-05	0.000619487	yes	AT5G59820	RHL41 (RESPONSIVE TO HIGH LIGHT 41); nucleic acid binding / transcription factor/ zinc ion binding
Bra006692	20.2372	5.66872	-1.83592	3.28922e-05	0.000619487	yes	AT5G59820	RHL41 (RESPONSIVE TO HIGH LIGHT 41); nucleic acid binding / transcription factor/ zinc ion binding
Bra006694	26.0739	7.12268	-1.87211	1.00412e-06	3.23706e-05	yes	AT5G59780	MYB59 (MYB DOMAIN PROTEIN 59); DNA binding / transcription factor
Bra006710	107.408	4.24686	-4.66056	0	0	yes	AT5G59530	2-oxoglutarate-dependent dioxygenase, putative
Bra006714	30.6595	1.42102	-4.43134	4.88498e-15	1.01899e-12	yes	AT5G59530	2-oxoglutarate-dependent dioxygenase, putative
Bra006778	14.3419	46.6309	1.70105	4.01458e-05	0.000731673	yes	AT5G58250	unknown protein
Bra006850	11.2904	2.04494	-2.46496	2.92742e-09	1.83503e-07	yes	AT5G56870	BGAL4 (beta-galactosidase 4); beta-galactosidase
Bra006879	81.2617	13.3584	-2.60483	9.67448e-13	1.3195e-10	yes	AT3G51840	ACX4 (ACYL-COA OXIDASE 4); acyl-CoA oxidase/ oxidoreductase
Bra006919	28.6417	1.17779	-4.60396	2.71938e-11	2.80096e-09	yes	AT3G52360	unknown protein
Bra006927	2.44216	11.9124	2.28623	2.59744e-05	0.000508088	yes	AT3G52470	harpin-induced family protein / HIN1 family protein / harpin-responsive family protein
Bra007051	103.417	14.6621	-2.81831	6.66134e-15	1.34434e-12	yes	AT3G54150	embryo-abundant protein-related
Bra007070	18.0288	128.956	2.8385	3.9968e-15	8.47971e-13	yes	AT3G54400	aspartyl protease family protein
Bra007116	7.99795	43.6856	2.44946	2.4358e-10	1.99551e-08	yes	AT3G54920	PMR6 (powdery mildew resistant 6); lyase/ pectate lyase
Bra007197	12.7442	3.49208	-1.86769	5.06708e-06	0.000129138	yes	Non-Synteny	0
Bra007222	52.0582	15.8653	-1.71425	1.82065e-06	5.34298e-05	yes	AT3G56170	CAN (CA-2+ DEPENDENT NUCLEASE); nuclease
Bra007232	28.8682	7.68524	-1.90932	2.67765e-06	7.44314e-05	yes	AT3G56260	unknown protein
Bra007265	86.9675	24.0825	-1.85249	6.80949e-07	2.31234e-05	yes	AT3G56710	SIB1 (SIGMA FACTOR BINDING PROTEIN 1); binding / protein binding
Bra007315	64.4628	16.0244	-2.0082	4.17274e-07	1.521e-05	yes	AT3G57240	BG3 (BETA-1,3-GLUCANASE 3); cellulase/ hydrolase, hydrolyzing O-glycosyl compounds
Bra007329	74.9732	21.6584	-1.79145	4.9783e-07	1.7723e-05	yes	AT3G57460	catalytic/ metal ion binding / metalloendopeptidase/ zinc ion binding
Bra007380	28.8622	83.9639	1.54059	1.23593e-05	0.00027466	yes	AT3G58120	BZIP61; DNA binding / transcription activator/ transcription factor
Bra007434	47.6666	15.4737	-1.62316	5.44764e-06	0.000137426	yes	AT3G59140	ATMRP14; ATPase, coupled to transmembrane movement of substances
Bra007444	19.8685	65.0271	1.71056	7.17042e-07	2.42043e-05	yes	AT3G59350	serine/threonine protein kinase, putative
Bra007552	35.5232	11.2612	-1.65741	3.10352e-05	0.000591241	yes	AT3G60690	auxin-responsive family protein
Bra007609	3.53593	12.6991	1.84456	2.35445e-05	0.000470189	yes	Non-Synteny	0
Bra007615	30.2331	84.3647	1.48051	3.73132e-05	0.000690698	yes	AT3G61580	delta-8 sphingolipid desaturase (SLD1)
Bra007655	308.776	1162.15	1.91216	3.64471e-06	9.77027e-05	yes	AT3G62030	peptidyl-prolyl cis-trans isomerase, chloroplast / cyclophilin / rotamase / cyclosporin A-binding protein (ROC4)
Bra007733	9.44051	32.1762	1.76906	2.70137e-05	0.000525129	yes	AT3G63190	RRF (RIBOSOME RECYCLING FACTOR, CHLOROPLAST PRECURSOR)
Bra007766	48.5948	16.4977	-1.55854	3.96905e-06	0.000104701	yes	AT2G26250	KCS10 (3-KETOACYL-COA SYNTHASE 10); acyltransferase/ catalytic/ transferase, transferring acyl groups other than amino-acyl groups
Bra007841	23.3151	7.13638	-1.708	8.07407e-06	0.000192702	yes	AT2G24550	unknown protein
Bra007873	0	20.6566	1.79769e+308	5.39972e-10	4.099e-08	yes	AT1G69650	meprin and TRAF homology domain-containing protein / MATH domain-containing protein
Bra007945	0.984148	32.9336	5.06454	0	0	yes	AT1G70830	MLP28 (MLP-LIKE PROTEIN 28)
Bra007983	7.39204	32.6807	2.14439	4.11409e-07	1.50403e-05	yes	AT1G71380	ATCEL3 (ARABIDOPSIS THALIANA CELLULASE 3); catalytic/ hydrolase, hydrolyzing O-glycosyl compounds
Bra008045	2.67718	10.5923	1.98423	2.90049e-05	0.000558564	yes	AT1G72730	eukaryotic translation initiation factor 4A, putative / eIF-4A, putative
Bra008162	5.71524	188.498	5.04359	0	0	yes	AT1G74670	gibberellin-responsive protein, putative
Bra008187	32.7005	8.43364	-1.95509	1.64091e-07	6.67741e-06	yes	AT1G75280	isoflavone reductase, putative
Bra008192	10.9029	2.23068	-2.28915	2.47986e-05	0.000489626	yes	AT1G75390	AtbZIP44 (Arabidopsis thaliana basic leucine-zipper 44); DNA binding / protein heterodimerization/ transcription factor
Bra008207	0.968957	14.6236	3.91572	2.03479e-08	1.03929e-06	yes	AT1G75580	auxin-responsive protein, putative
Bra008214	4.84783	29.7951	2.61966	1.19451e-10	1.07432e-08	yes	AT1G75680	AtGH9B7 (Arabidopsis thaliana glycosyl hydrolase 9B7); catalytic/ hydrolase, hydrolyzing O-glycosyl compounds
Bra008241	2.01149	29.4927	3.87402	1.77636e-15	4.08282e-13	yes	AT1G76160	sks5 (SKU5 Similar 5); copper ion binding / oxidoreductase
Bra008255	35.564	11.0523	-1.68607	3.69677e-06	9.87782e-05	yes	AT1G76360	protein kinase, putative
Bra008260	23.0287	7.4683	-1.62458	1.39928e-05	0.000303888	yes	AT1G76430	phosphate transporter family protein
Bra008351	0.231733	29.4786	6.99106	4.84077e-10	3.7202e-08	yes	AT1G78170	unknown protein
Bra008359	34.0254	2.08161	-4.03084	2.01417e-12	2.59055e-10	yes	AT1G78410	VQ motif-containing protein
Bra008360	18.1339	4.18192	-2.11646	4.84426e-08	2.23511e-06	yes	AT1G78420	protein binding / zinc ion binding
Bra008442	2.96953	20.4801	2.78591	9.47274e-10	6.75695e-08	yes	AT1G80760	NIP6;1 (NOD26-LIKE INTRINSIC PROTEIN 6;1); boron transporter/ glycerol transmembrane transporter/ urea transmembrane transporter/ water channel/ water transporter
Bra008558	2.80589	22.8043	3.02278	7.81336e-08	3.42065e-06	yes	Non-Synteny	0
Bra008627	9.0108	40.5577	2.17025	8.94811e-09	4.98025e-07	yes	Non-Synteny	0
Bra008676	82.136	437.953	2.41469	4.25155e-11	4.20464e-09	yes	AT5G15780	pollen Ole e 1 allergen and extensin family protein
Bra008710	42.2696	11.8283	-1.83738	1.88426e-06	5.48336e-05	yes	AT5G15260	structural constituent of ribosome
Bra008876	63.8866	178.6	1.48315	3.47901e-05	0.000648943	yes	AT5G12860	DiT1 (dicarboxylate transporter 1); oxoglutarate:malate antiporter
Bra008993	50.4299	158.117	1.64864	4.19355e-05	0.000756515	yes	AT5G11070	unknown protein
Bra009036	38.5464	5.46243	-2.81898	3.14038e-12	3.82125e-10	yes	AT5G10410	epsin N-terminal homology (ENTH) domain-containing protein / clathrin assembly protein-related
Bra009101	168.287	896.942	2.41409	8.70956e-10	6.26659e-08	yes	AT5G05270	chalcone-flavanone isomerase family protein
Bra009140	25.7692	8.36773	-1.62274	2.0984e-05	0.000427657	yes	AT5G05850	leucine-rich repeat family protein
Bra009149	148.843	19.5942	-2.92529	1.26565e-14	2.32721e-12	yes	AT5G06900	CYP93D1; electron carrier/ heme binding / iron ion binding / monooxygenase/ oxygen binding
Bra009190	9.74388	29.191	1.58295	3.35905e-05	0.000630246	yes	AT5G06390	FLA17 (FASCICLIN-LIKE ARABINOGALACTAN PROTEIN 17 PRECURSOR)
Bra009235	36.8747	6.61045	-2.47981	1.26416e-09	8.67925e-08	yes	AT5G06860	PGIP1 (POLYGALACTURONASE INHIBITING PROTEIN 1); protein binding
Bra009370	29.6383	9.51047	-1.63987	1.88034e-05	0.000390919	yes	AT5G08790	ATAF2; transcription activator
Bra009410	17.9263	6.25042	-1.52006	1.57898e-05	0.000337015	yes	AT5G04930	ALA1 (aminophospholipid ATPase1); ATPase, coupled to transmembrane movement of ions, phosphorylative mechanism
Bra009464	133.211	41.9783	-1.666	4.09274e-06	0.000107621	yes	AT5G04340	ZAT6 (ZINC FINGER OF ARABIDOPSIS THALIANA 6); nucleic acid binding / transcription factor/ zinc ion binding
Bra009485	16.8263	5.08254	-1.72709	2.5384e-06	7.10381e-05	yes	AT5G04110	DNA topoisomerase II family protein
Bra009499	39.2585	112.156	1.51443	1.94791e-05	0.000401936	yes	AT5G03940	CPSRP54 (CHLOROPLAST SIGNAL RECOGNITION PARTICLE 54 KDA SUBUNIT); 7S RNA binding / GTP binding / mRNA binding / signal sequence binding
Bra009512	10.1739	42.2554	2.05426	6.96219e-07	2.36096e-05	yes	AT5G03760	ATCSLA09; mannan synthase/ transferase, transferring glycosyl groups
Bra009531	19.9472	5.94606	-1.74618	6.60061e-06	0.000161267	yes	AT5G03380	heavy-metal-associated domain-containing protein
Bra009569	94.858	30.3378	-1.64465	4.04675e-05	0.000735916	yes	AT5G02760	protein phosphatase 2C family protein / PP2C family protein
Bra009599	20.0434	6.26801	-1.67705	2.42831e-05	0.000480997	yes	AT5G02290	NAK; ATP binding / kinase/ protein kinase/ protein serine/threonine kinase/ protein tyrosine kinase
Bra009620	48.6012	12.745	-1.93107	3.77778e-06	0.000100295	yes	AT5G02020	unknown protein
Bra009644	18.379	50.3974	1.45529	4.40622e-05	0.000789145	yes	Non-Synteny	0
Bra009707	83.3536	16.8554	-2.30604	1.01725e-10	9.35232e-09	yes	AT5G23750	remorin family protein
Bra009708	157.223	28.2435	-2.47682	4.98268e-12	5.67363e-10	yes	AT5G23760	heavy-metal-associated domain-containing protein
Bra009771	106.688	34.8396	-1.61459	3.51202e-05	0.000653515	yes	AT5G24530	DMR6 (DOWNY MILDEW RESISTANT 6); oxidoreductase/ oxidoreductase, acting on paired donors, with incorporation or reduction of molecular oxygen, 2-oxoglutarate as one donor, and incorporation of one atom each of oxygen into both donors
Bra009773	4.19584	16.9222	2.01189	1.15718e-06	3.65933e-05	yes	AT5G24580	copper-binding family protein
Bra009817	64.0548	5.821	-3.45997	2.22045e-16	5.86363e-14	yes	AT5G25120	CYP71B11; electron carrier/ heme binding / iron ion binding / monooxygenase/ oxygen binding
Bra009841	210.889	1071.97	2.3457	9.68052e-09	5.31636e-07	yes	AT5G25460	unknown protein
Bra009868	27.4135	5.01416	-2.45081	3.41291e-11	3.44385e-09	yes	AT5G25900	GA3 (GA REQUIRING 3); ent-kaurene oxidase/ oxygen binding
Bra009869	15.4285	1.00557	-3.93951	0	0	yes	AT5G25910	AtRLP52 (Receptor Like Protein 52); kinase/ protein binding
Bra009909	1.75587	12.1351	2.78892	2.72639e-08	1.34815e-06	yes	AT5G26670	pectinacetylesterase, putative
Bra009953	19.6575	6.36179	-1.62758	5.67301e-05	0.000972521	yes	AT5G27520	PNC2 (PEROXISOMAL ADENINE NUCLEOTIDE CARRIER 2); ADP transmembrane transporter/ ATP transmembrane transporter/ binding
Bra010038	82.4729	9.99602	-3.04449	1.19682e-13	1.95452e-11	yes	AT5G49360	BXL1 (BETA-XYLOSIDASE 1); hydrolase, hydrolyzing O-glycosyl compounds
Bra010100	4.50825	13.9729	1.63199	2.9482e-05	0.000565995	yes	AT5G62580	binding
Bra010103	0	10.9123	1.79769e+308	3.41301e-07	1.274e-05	yes	Non-Synteny	0
Bra010132	2.25806	26.7471	3.56623	2.27637e-09	1.46389e-07	yes	AT5G62920	ARR6 (RESPONSE REGULATOR 6); transcription regulator/ two-component response regulator
Bra010153	20.4525	2.87219	-2.83206	2.63029e-10	2.13372e-08	yes	AT1G32350	AOX1D (alternative oxidase 1D); alternative oxidase
Bra010231	34.254	3.24342	-3.40069	0	0	yes	AT4G31550	WRKY11; calmodulin binding / transcription factor
Bra010283	62.8775	15.372	-2.03224	5.44784e-09	3.19255e-07	yes	AT4G30530	defense-related protein, putative
Bra010297	4.61156	30.3755	2.71958	4.61853e-13	7.03348e-11	yes	AT4G30200	Encodes a protein with similarity to VRN5 and VIN3.Contains both a fibronectin III and PHD finger domain. VEL1 is a part of a polycomb repressive complex (PRC2) that is involved in epigenetic silencing of the FLC flowering locus.
Bra010298	0.116209	13.5989	6.87063	0	0	yes	AT4G30190	AHA2; ATPase/ hydrogen-exporting ATPase, phosphorylative mechanism
Bra010357	10.0869	0	-1.79769e+308	2.22509e-06	6.31238e-05	yes	Non-Synteny	0
Bra010398	6.46871	18.6492	1.52756	1.70641e-05	0.000359577	yes	AT4G27595	unknown protein
Bra010404	36.5397	3.66472	-3.31769	8.04024e-13	1.12759e-10	yes	AT4G27450	unknown protein
Bra010478	78.8322	23.593	-1.74043	4.01136e-06	0.000105705	yes	AT4G24990	ATGP4
Bra010689	4.84372	26.1379	2.43196	3.09317e-10	2.47144e-08	yes	Non-Synteny	0
Bra010731	13.4146	3.45436	-1.95731	4.48942e-06	0.000116326	yes	AT4G38690	1-phosphatidylinositol phosphodiesterase-related
Bra010774	175.811	528.102	1.58679	1.30004e-05	0.000285583	yes	AT1G30380	PSAK (photosystem I subunit K)
Bra010922	34.2787	4.0978	-3.06439	3.09952e-12	3.79012e-10	yes	AT1G27730	STZ (salt tolerance zinc finger); nucleic acid binding / transcription factor/ transcription repressor/ zinc ion binding
Bra011033	27.5684	4.44384	-2.63314	7.39853e-13	1.04349e-10	yes	AT4G28490	HAE (HAESA); ATP binding / kinase/ protein kinase/ protein serine/threonine kinase
Bra011060	11.5491	47.1671	2.03	1.4364e-07	5.95253e-06	yes	AT4G28780	GDSL-motif lipase/hydrolase family protein
Bra011070	25.3455	3.04669	-3.05642	8.39773e-13	1.16456e-10	yes	AT4G28940	catalytic
Bra011077	6.09556	31.9381	2.38945	5.10086e-07	1.80368e-05	yes	AT4G29020	glycine-rich protein
Bra011177	1.68171	11.8327	2.81478	7.54055e-11	7.14424e-09	yes	AT4G30250	ATP binding / ATPase/ nucleoside-triphosphatase/ nucleotide binding
Bra011194	17.9776	52.5877	1.54852	1.48434e-05	0.000319287	yes	AT4G30440	GAE1 (UDP-D-GLUCURONATE 4-EPIMERASE 1); UDP-glucuronate 4-epimerase/ catalytic
Bra011196	108.077	24.4896	-2.14182	5.23743e-09	3.09428e-07	yes	AT4G30460	glycine-rich protein
Bra011226	32.0734	3.80476	-3.0755	6.88338e-15	1.36693e-12	yes	AT4G30830	unknown protein
Bra011284	2.58964	13.1611	2.34546	8.42823e-09	4.70144e-07	yes	AT4G31590	ATCSLC5 (CELLULOSE-SYNTHASE LIKE C5); cellulose synthase/ transferase, transferring glycosyl groups
Bra011299	28.7175	9.19801	-1.64254	1.02965e-05	0.000234746	yes	AT4G31800	WRKY18; transcription factor
Bra011345	65.2825	194.54	1.5753	1.28732e-05	0.000284045	yes	AT4G32410	CESA1 (CELLULOSE SYNTHASE 1); cellulose synthase/ transferase, transferring glycosyl groups
Bra011409	11.4134	1.0668	-3.41936	1.02141e-14	1.92078e-12	yes	AT4G33050	EDA39 (embryo sac development arrest 39); calmodulin binding
Bra011422	40.8635	2.82964	-3.85212	0	0	yes	AT4G33150	lysine-ketoglutarate reductase/saccharopine dehydrogenase bifunctional enzyme
Bra011452	12.0408	1.00461	-3.58322	1.27367e-06	3.95205e-05	yes	AT4G33540	metallo-beta-lactamase family protein
Bra011514	11.7553	44.3521	1.91569	1.16244e-07	4.89903e-06	yes	AT4G34260	FUC95A; 1,2-alpha-L-fucosidase
Bra011570	19.3448	7.36863	-1.39248	5.54463e-05	0.000952486	yes	AT4G34890	XDH1 (XANTHINE DEHYDROGENASE 1); xanthine dehydrogenase
Bra011608	5.93084	28.1751	2.24811	4.73686e-08	2.18963e-06	yes	AT4G35350	XCP1 (XYLEM CYSTEINE PEPTIDASE 1); cysteine-type endopeptidase/ cysteine-type peptidase
Bra011677	10.5465	34.0015	1.68883	1.37854e-06	4.23507e-05	yes	AT4G36360	BGAL3 (beta-galactosidase 3); beta-galactosidase/ catalytic/ cation binding / sugar binding
Bra011696	0.0753209	15.0267	7.64026	1.11514e-06	3.56258e-05	yes	AT4G36640	SEC14 cytosolic factor family protein / phosphoglyceride transfer family protein
Bra011709	50.6353	132.227	1.3848	4.62015e-05	0.000820358	yes	AT4G36810	GGPS1 (GERANYLGERANYL PYROPHOSPHATE SYNTHASE 1); farnesyltranstransferase
Bra011711	280.166	92.8864	-1.59274	4.48643e-05	0.000800408	yes	AT4G36850	INVOLVED IN: biological_process unknown; LOCATED IN: membrane; CONTAINS InterPro DOMAIN/s: Cystinosin/ERS1p repeat (InterPro:IPR006603); BEST Arabidopsis thaliana protein match is: PQ-loop repeat family protein / transmembrane family protein (TAIR:AT2G41050.1); Has 599 Blast hits to 441 proteins in 106 species: Archae - 0; Bacteria - 0; Metazoa - 197; Fungi - 311; Plants - 38; Viruses - 0; Other …
Bra011722	11.869	2.48417	-2.25636	1.15968e-06	3.65973e-05	yes	AT4G37140	MEE69 (MATERNAL EFFECT EMBRYO ARREST 69); hydrolase, acting on ester bonds
Bra011724	0.594709	15.1777	4.67363	4.11871e-12	4.84543e-10	yes	Non-Synteny	0
Bra011828	17.8686	50.2517	1.49175	2.91949e-05	0.000560917	yes	AT4G39840	unknown protein
Bra011839	20.1541	104.034	2.36791	1.21781e-09	8.48044e-08	yes	AT4G39710	immunophilin, putative / FKBP-type peptidyl-prolyl cis-trans isomerase, putative
Bra011916	123.095	35.0312	-1.81306	2.0127e-07	7.90525e-06	yes	AT1G55450	embryo-abundant protein-related
Bra011946	34.9313	142.525	2.02862	1.37566e-08	7.26551e-07	yes	AT2G28470	BGAL8 (beta-galactosidase 8); beta-galactosidase/ catalytic/ cation binding / sugar binding
Bra011994	84.6562	10.7927	-2.97155	2.91767e-13	4.52658e-11	yes	AT2G27830	FUNCTIONS IN: molecular_function unknown; EXPRESSED IN: 22 plant structures; EXPRESSED DURING: 13 growth stages; BEST Arabidopsis thaliana protein match is: pentatricopeptide (PPR) repeat-containing protein (TAIR:AT4G22760.1); Has 68 Blast hits to 68 proteins in 11 species: Archae - 0; Bacteria - 0; Metazoa - 0; Fungi - 0; Plants - 68; Viruses - 0; Other Eukaryotes - 0 (source: NCBI BLink).
Bra012074	4.97028	15.5643	1.64684	5.45742e-06	0.000137475	yes	AT5G66460	(1-4)-beta-mannan endohydrolase, putative
Bra012075	22.7637	2.58335	-3.13942	5.09828e-10	3.89399e-08	yes	AT5G66490	unknown protein
Bra012130	1.37116	11.8987	3.11735	1.98837e-07	7.8366e-06	yes	AT5G67070	RALFL34 (ralf-like 34); signal transducer
Bra012166	19.2011	5.05193	-1.92628	2.12057e-07	8.28958e-06	yes	AT5G67440	NPY3 (NAKED PINS IN YUC MUTANTS 3); protein binding / signal transducer
Bra012256	23.727	7.50675	-1.66027	4.74517e-05	0.000838358	yes	AT1G20900	ESC (ESCAROLA); double-stranded DNA binding
Bra012269	49.349	2.598	-4.24755	0	0	yes	AT1G21100	O-methyltransferase, putative
Bra012337	18.2749	2.0811	-3.13445	1.12865e-12	1.51441e-10	yes	AT1G22640	MYB3 (MYB DOMAIN PROTEIN 3); DNA binding / transcription factor
Bra012374	22.4228	6.00877	-1.89982	5.81108e-06	0.000144885	yes	AT1G23440	pyrrolidone-carboxylate peptidase family protein
Bra012390	16.9136	5.19433	-1.70317	2.41823e-05	0.000479838	yes	AT1G23830	unknown protein
Bra012462	11.2455	34.769	1.62845	5.92627e-06	0.000147403	yes	AT1G26230	chaperonin, putative
Bra012472	23.7779	7.40514	-1.68302	2.4904e-05	0.000491019	yes	AT1G25520	unknown protein
Bra012571	36.0189	12.7415	-1.49922	1.98517e-05	0.000408267	yes	AT4G18870	heat shock transcription factor family protein
Bra012602	46.5304	1.8369	-4.66283	0	0	yes	AT4G18360	(S)-2-hydroxy-acid oxidase, peroxisomal, putative / glycolate oxidase, putative / short chain alpha-hydroxy acid oxidase, putative
Bra012609	19.2139	5.46817	-1.81302	9.14083e-07	2.9974e-05	yes	AT4G18250	receptor serine/threonine kinase, putative
Bra012614	12.3224	2.91432	-2.08005	1.02707e-05	0.000234544	yes	AT4G18170	WRKY28; transcription factor
Bra012777	19.0016	1.33738	-3.82865	1.56501e-10	1.3679e-08	yes	AT4G15610	integral membrane family protein
Bra012780	32.7246	7.20115	-2.18407	4.87371e-09	2.92223e-07	yes	AT4G15550	IAGLU (INDOLE-3-ACETATE BETA-D-GLUCOSYLTRANSFERASE); UDP-glycosyltransferase/ transferase, transferring glycosyl groups
Bra012784	42.7864	154.443	1.85185	9.69203e-07	3.1367e-05	yes	AT4G15480	UGT84A1; UDP-glycosyltransferase/ sinapate 1-glucosyltransferase/ transferase, transferring glycosyl groups
Bra012805	7.31962	29.4252	2.00721	6.24864e-08	2.80488e-06	yes	AT3G52430	PAD4 (PHYTOALEXIN DEFICIENT 4); lipase/ protein binding / triacylglycerol lipase
Bra012833	13.362	1.9841	-2.75158	5.02363e-10	3.84882e-08	yes	AT3G51860	CAX3 (CATION EXCHANGER 3); calcium:cation antiporter/ calcium:hydrogen antiporter/ cation:cation antiporter
Bra012889	98.9194	6.45399	-3.93799	0	0	yes	AT3G50770	calmodulin-related protein, putative
Bra012938	10.6997	0.802096	-3.73765	9.09894e-12	1.00832e-09	yes	AT5G61590	AP2 domain-containing transcription factor family protein
Bra012996	27.1187	81.6532	1.59022	4.80849e-06	0.000123307	yes	AT5G60920	COB (COBRA)
Bra013116	26.0858	101.865	1.96532	1.52572e-06	4.5914e-05	yes	AT2G14890	AGP9 (ARABINOGALACTAN PROTEIN 9)
Bra013144	10.3236	1.63357	-2.65985	8.27085e-10	5.98563e-08	yes	AT2G14080	disease resistance protein (TIR-NBS-LRR class), putative
Bra013164	44.0123	237.649	2.43286	6.38822e-13	9.38313e-11	yes	AT2G06850	EXGT-A1 (ENDOXYLOGLUCAN TRANSFERASE); hydrolase, acting on glycosyl bonds / xyloglucan:xyloglucosyl transferase
Bra013169	4.72852	15.1135	1.67638	2.24429e-05	0.000450364	yes	AT2G07690	minichromosome maintenance family protein / MCM family protein
Bra013175	23.546	2.34739	-3.32635	2.35585e-10	1.9364e-08	yes	AT2G05540	glycine-rich protein
Bra013197	1.5841	14.9596	3.23934	1.76581e-08	9.17e-07	yes	AT2G04780	FLA7 (FASCICLIN-LIKE ARABINOOGALACTAN 7)
Bra013205	19.407	2.47222	-2.97269	4.04787e-12	4.78478e-10	yes	AT2G04515	unknown protein
Bra013358	32.1574	7.91351	-2.02276	4.14136e-08	1.93964e-06	yes	Non-Synteny	0
Bra013423	22.6446	5.93768	-1.93119	2.1308e-06	6.09364e-05	yes	AT4G19700	RING; protein binding / zinc ion binding
Bra013456	25.6281	5.96853	-2.10228	5.0134e-08	2.29608e-06	yes	AT4G20320	CTP synthase/ catalytic
Bra013517	62.0375	217.252	1.80816	4.21979e-07	1.53589e-05	yes	AT4G21280	oxygen-evolving enhancer protein 3, chloroplast, putative (PSBQ1) (PSBQ)
Bra013523	15.0041	3.52325	-2.09037	1.14004e-08	6.17886e-07	yes	AT4G21366	ATP binding / protein tyrosine kinase
Bra013527	3.37389	14.7434	2.12758	4.48845e-05	0.000800408	yes	AT4G21445	unknown protein
Bra013579	146.76	24.309	-2.5939	3.49032e-12	4.22635e-10	yes	AT4G21990	APR3 (APS REDUCTASE 3); adenylyl-sulfate reductase
Bra013582	2.38314	28.886	3.59944	9.52571e-14	1.57638e-11	yes	AT4G22010	sks4 (SKU5 Similar 4); copper ion binding / oxidoreductase
Bra013669	39.117	5.79766	-2.75426	3.09774e-12	3.79012e-10	yes	AT4G23010	UDP-galactose transporter-related
Bra013682	13.2448	2.80691	-2.23837	4.87497e-08	2.24511e-06	yes	AT4G23220	kinase
Bra013684	10.4106	3.24036	-1.68382	3.27511e-06	8.89476e-05	yes	AT4G23220	kinase
Bra013697	12.4501	36.2602	1.54222	4.96701e-05	0.000868894	yes	AT4G23500	glycoside hydrolase family 28 protein / polygalacturonase (pectinase) family protein
Bra013714	0.808519	23.5187	4.86238	0	0	yes	AT4G23590	aminotransferase class I and II family protein
Bra013721	0.080395	51.6709	9.32803	3.64376e-06	9.77027e-05	yes	AT4G23670	major latex protein-related / MLP-related
Bra013723	0.498955	17.3033	5.116	1.95279e-11	2.06273e-09	yes	AT4G23690	disease resistance-responsive family protein / dirigent family protein
Bra013738	1.30362	14.1359	3.43877	1.53052e-07	6.27969e-06	yes	AT4G23870	unknown protein
Bra013765	5.11021	94.0604	4.20213	0	0	yes	AT4G24130	unknown protein
Bra013909	205.507	68.7304	-1.58017	3.61557e-06	9.71313e-05	yes	AT4G25690	unknown protein
Bra013974	238.394	52.3003	-2.18845	1.45769e-09	9.85949e-08	yes	Non-Synteny	0
Bra014057	0.589545	23.7301	5.33097	0	0	yes	AT1G47128	RD21 (responsive to dehydration 21); cysteine-type endopeptidase/ cysteine-type peptidase
Bra014140	6.79747	26.815	1.97997	2.46487e-07	9.51561e-06	yes	AT1G48480	RKL1; ATP binding / kinase/ protein serine/threonine kinase
Bra014212	73.7514	27.5934	-1.41835	4.38016e-05	0.000785239	yes	AT1G49670	NQR; binding / catalytic/ oxidoreductase/ zinc ion binding
Bra014310	21.4177	6.98175	-1.61714	4.22568e-06	0.000110648	yes	AT1G52080	AR791; actin binding
Bra014313	12.8898	1.98107	-2.70188	6.86518e-11	6.5797e-09	yes	Non-Synteny	0
Bra014417	121.951	26.9469	-2.17811	1.62981e-09	1.08755e-07	yes	AT3G61890	ATHB-12 (ARABIDOPSIS THALIANA HOMEOBOX 12); transcription activator/ transcription factor
Bra014461	22.4837	1.094	-4.3612	0	0	yes	Non-Synteny	0
Bra014486	15.4103	52.9629	1.78108	6.38629e-07	2.1896e-05	yes	AT3G60470	unknown protein
Bra014551	1.7888	16.1885	3.1779	3.86636e-08	1.83525e-06	yes	AT3G58850	PAR2 (PHY RAPIDLY REGULATED 2)
Bra014635	51.2706	191.138	1.89841	7.41277e-07	2.48658e-05	yes	Non-Synteny	0
Bra014692	24.5921	1.58278	-3.95766	0	0	yes	AT3G56400	WRKY70; transcription factor/ transcription repressor
Bra014720	70.4551	251.986	1.83857	5.40474e-07	1.89494e-05	yes	AT3G55800	SBPASE (sedoheptulose-bisphosphatase); phosphoric ester hydrolase/ sedoheptulose-bisphosphatase
Bra014740	44.0952	6.30966	-2.80499	9.80149e-12	1.08134e-09	yes	AT3G55470	C2 domain-containing protein
Bra014742	25.4091	7.45449	-1.76916	3.4779e-06	9.38389e-05	yes	AT3G55450	protein kinase, putative
Bra014819	58.5696	183.827	1.65013	7.23319e-06	0.000174151	yes	AT3G54400	aspartyl protease family protein
Bra014977	1.70395	13.5495	2.99128	6.96554e-13	1.00527e-10	yes	AT3G23750	leucine-rich repeat family protein / protein kinase family protein
Bra015038	38.6022	208.435	2.43284	2.07101e-11	2.17833e-09	yes	AT3G24420	hydrolase, alpha/beta fold family protein
Bra015166	24.159	93.9085	1.9587	2.30788e-07	8.95133e-06	yes	AT2G05790	glycosyl hydrolase family 17 protein
Bra015219	77.8272	23.814	-1.70847	1.21578e-06	3.81534e-05	yes	AT2G15480	UGT73B5 (UDP-glucosyl transferase 73B5); UDP-glucosyltransferase/ UDP-glycosyltransferase/ quercetin 3-O-glucosyltransferase/ transferase, transferring glycosyl groups
Bra015260	65.2055	17.7322	-1.87862	1.07666e-07	4.56863e-06	yes	AT1G03740	ATP binding / kinase/ protein kinase/ protein serine/threonine kinase
Bra015269	3.44932	13.5355	1.97236	3.65772e-05	0.000677579	yes	AT1G03820	unknown protein
Bra015272	27.849	1.64875	-4.07818	6.66134e-16	1.67025e-13	yes	AT1G03850	glutaredoxin family protein
Bra015296	12.2811	0.423012	-4.8596	0	0	yes	AT1G04220	KCS2 (3-KETOACYL-COA SYNTHASE 2); fatty acid elongase
Bra015306	60.7508	16.3097	-1.89717	4.07528e-07	1.49425e-05	yes	AT1G04350	2-oxoglutarate-dependent dioxygenase, putative
Bra015346	93.7857	17.3808	-2.43187	3.57003e-11	3.58781e-09	yes	AT1G04770	male sterility MS5 family protein
Bra015415	11.6526	2.45993	-2.24396	7.20528e-07	2.42682e-05	yes	AT1G05300	ZIP5; cation transmembrane transporter/ metal ion transmembrane transporter
Bra015435	149.007	46.0247	-1.6949	7.48958e-07	2.50221e-05	yes	AT1G05560	UGT75B1 (UDP-GLUCOSYLTRANSFERASE 75B1); UDP-glucose:4-aminobenzoate acylglucosyltransferase/ UDP-glucosyltransferase/ UDP-glycosyltransferase/ abscisic acid glucosyltransferase/ transferase, transferring glycosyl groups
Bra015543	24.6	8.43871	-1.54356	1.94223e-05	0.000401432	yes	AT1G07000	ATEXO70B2 (exocyst subunit EXO70 family protein B2); protein binding
Bra015547	126.418	33.3528	-1.92233	3.9469e-07	1.45362e-05	yes	AT1G07040	unknown protein
Bra015579	14.9612	2.47683	-2.59466	3.13352e-09	1.93974e-07	yes	AT1G07430	protein phosphatase 2C, putative / PP2C, putative
Bra015595	27.5611	6.42	-2.10199	2.625e-09	1.67078e-07	yes	AT1G07620	FUNCTIONS IN: molecular_function unknown; INVOLVED IN: biological_process unknown; LOCATED IN: cellular_component unknown; CONTAINS InterPro DOMAIN/s: GTP-binding protein Obg/CgtA (InterPro:IPR014100); BEST Arabidopsis thaliana protein match is: unknown protein (TAIR:AT5G02390.1); Has 447 Blast hits to 405 proteins in 72 species: Archae - 0; Bacteria - 6; Metazoa - 43; Fungi - 29; Plants - 122; V…
Bra015667	2.91345	10.4269	1.83951	2.54334e-06	7.10961e-05	yes	AT1G77500	unknown protein
Bra015704	26.9486	8.83108	-1.60955	1.34097e-05	0.000292768	yes	AT1G76970	VHS domain-containing protein / GAT domain-containing protein
Bra015719	11.813	43.5401	1.88197	6.50173e-07	2.22304e-05	yes	AT1G76790	O-methyltransferase family 2 protein
Bra015781	24.7561	111.734	2.17421	1.2223e-09	8.48044e-08	yes	AT1G76160	sks5 (SKU5 Similar 5); copper ion binding / oxidoreductase
Bra015809	242.543	48.9198	-2.30975	2.15356e-10	1.80235e-08	yes	AT1G75830	LCR67
Bra015811	69.1028	3.53365	-4.28951	4.44089e-16	1.12486e-13	yes	AT1G75830	LCR67
Bra015815	4.77259	33.3736	2.80586	5.78759e-12	6.53025e-10	yes	AT1G75780	TUB1; GTP binding / GTPase/ structural molecule
Bra015854	16.7919	2.87566	-2.54581	1.90099e-09	1.25501e-07	yes	AT1G75280	isoflavone reductase, putative
Bra015874	1.05157	31.1878	4.89036	0	0	yes	AT1G75030	ATLP-3
Bra015880	33.5614	7.73186	-2.11791	4.54728e-08	2.10652e-06	yes	AT1G74950	TIFY10B
Bra015890	10.1405	2.77342	-1.8704	5.50417e-05	0.000946191	yes	AT1G74840	myb family transcription factor
Bra015892	27.7581	9.32295	-1.57405	5.40286e-06	0.000136435	yes	AT1G74800	galactosyltransferase family protein
Bra015899	32.882	3.01086	-3.44905	1.11022e-15	2.64991e-13	yes	AT1G74650	MYB31 (MYB DOMAIN PROTEIN 31); DNA binding / transcription factor
Bra015912	35.8205	12.3501	-1.53627	3.95672e-05	0.000724259	yes	AT1G74430	MYB95 (myb domain protein 95); DNA binding / transcription factor
Bra015963	47.1268	10.3704	-2.18407	5.57215e-09	3.24689e-07	yes	AT1G73810	unknown protein
Bra015989	139.567	47.9215	-1.54221	9.40702e-06	0.000218234	yes	AT1G73480	hydrolase, alpha/beta fold family protein
Bra016002	115.187	21.0311	-2.45338	3.37728e-11	3.4218e-09	yes	AT1G73260	trypsin and protease inhibitor family protein / Kunitz family protein
Bra016047	140.992	1008.51	2.83853	1.95843e-13	3.1364e-11	yes	AT1G72610	GER1 (GERMIN-LIKE PROTEIN 1); oxalate oxidase
Bra016080	10.5625	2.44019	-2.11389	1.97467e-06	5.70632e-05	yes	AT1G72210	basic helix-loop-helix (bHLH) family protein (bHLH096)
Bra016127	13.3455	45.9275	1.783	4.39231e-06	0.000114168	yes	AT1G71695	peroxidase 12 (PER12) (P12) (PRXR6)
Bra016164	0.404114	19.5461	5.59598	3.06644e-12	3.78697e-10	yes	AT1G71030	MYBL2 (ARABIDOPSIS MYB-LIKE 2); DNA binding / transcription factor
Bra016189	4.0657	17.446	2.10132	3.87167e-05	0.000713486	yes	AT1G70760	CRR23 ((chlororespiratory reduction 23)
Bra016205	26.1965	0.76309	-5.10138	0	0	yes	AT1G70520	protein kinase family protein
Bra016206	11.4386	2.84429	-2.00777	6.06991e-07	2.09852e-05	yes	AT1G70520	protein kinase family protein
Bra016224	39.2685	132.563	1.75523	7.843e-07	2.61324e-05	yes	AT1G70370	BURP domain-containing protein / polygalacturonase, putative
Bra016227	1.59302	11.5493	2.85796	2.12817e-09	1.38655e-07	yes	AT1G70280	NHL repeat-containing protein
Bra016259	411.013	107.587	-1.93367	6.53698e-07	2.23202e-05	yes	AT1G69850	ATNRT1:2 (ARABIDOPSIS THALIANA NITRATE TRANSPORTER 1:2); calcium ion binding / transporter
Bra016399	45.3088	12.3756	-1.87229	5.18733e-08	2.36826e-06	yes	AT1G21920	MORN (Membrane Occupation and Recognition Nexus) repeat-containing protein /phosphatidylinositol-4-phosphate 5-kinase-related
Bra016424	10.07	3.16757	-1.66861	1.93152e-05	0.000399551	yes	AT1G22340	AtUGT85A7 (UDP-glucosyl transferase 85A7); UDP-glycosyltransferase/ glucuronosyltransferase/ transferase, transferring glycosyl groups
Bra016432	18.9663	0.672699	-4.81733	0	0	yes	AT1G21100	O-methyltransferase, putative
Bra016433	18.1085	2.37949	-2.92794	3.52518e-12	4.24784e-10	yes	AT1G21100	O-methyltransferase, putative
Bra016441	107.417	40.4823	-1.40785	5.18933e-05	0.000902696	yes	AT1G21000	zinc-binding family protein
Bra016447	12.6956	37.7061	1.57047	4.06512e-05	0.000738174	yes	AT1G20850	XCP2 (xylem cysteine peptidase 2); cysteine-type peptidase/ peptidase
Bra016522	27.2042	119.527	2.13543	1.14281e-08	6.18041e-07	yes	AT1G19150	LHCA6; chlorophyll binding
Bra016526	5.96241	37.1532	2.63952	2.93022e-08	1.44319e-06	yes	AT1G19050	ARR7 (RESPONSE REGULATOR 7); transcription regulator/ two-component response regulator
Bra016589	176.216	58.4516	-1.59203	2.12966e-05	0.000432254	yes	AT1G17745	PGDH (3-PHOSPHOGLYCERATE DEHYDROGENASE); phosphoglycerate dehydrogenase
Bra016593	21.6474	69.5014	1.68285	3.7587e-06	9.98953e-05	yes	AT1G17620	FUNCTIONS IN: molecular_function unknown; INVOLVED IN: biological_process unknown; LOCATED IN: plasma membrane; EXPRESSED IN: 23 plant structures; EXPRESSED DURING: 13 growth stages; CONTAINS InterPro DOMAIN/s: Harpin-induced 1 (InterPro:IPR010847); BEST Arabidopsis thaliana protein match is: unknown protein (TAIR:AT5G11890.1); Has 539 Blast hits to 538 proteins in 22 species: Archae - 0; Bacteri…
Bra016650	9.62901	39.6888	2.04327	4.77757e-07	1.70884e-05	yes	AT1G15820	LHCB6 (LIGHT HARVESTING COMPLEX PSII SUBUNIT 6); chlorophyll binding
Bra016653	31.6118	96.9461	1.61672	5.28139e-06	0.000133639	yes	AT1G15690	AVP1; ATPase/ hydrogen-translocating pyrophosphatase
Bra016703	171.622	66.078	-1.37699	5.24971e-05	0.000908742	yes	AT1G14400	UBC1 (UBIQUITIN CARRIER PROTEIN 1); ubiquitin-protein ligase
Bra016809	69.7569	24.7744	-1.49348	1.4227e-05	0.000308165	yes	Non-Synteny	0
Bra016844	11.5728	0.433532	-4.73846	0	0	yes	AT1G11280	S-locus protein kinase, putative
Bra016855	1.10331	30.1348	4.77152	3.33067e-15	7.18932e-13	yes	AT2G42840	PDF1 (PROTODERMAL FACTOR 1)
Bra016893	15.8317	5.25323	-1.59154	9.14732e-06	0.000213607	yes	AT2G42150	DNA-binding bromodomain-containing protein
Bra016936	171.299	60.2002	-1.50868	8.76078e-06	0.000206327	yes	AT2G41410	calmodulin, putative
Bra016937	35.7994	2.95106	-3.60063	0	0	yes	AT2G41380	embryo-abundant protein-related
Bra017040	45.5272	12.1604	-1.90454	5.25199e-08	2.39211e-06	yes	AT2G40000	HSPRO2 (ARABIDOPSIS ORTHOLOG OF SUGAR BEET HS1 PRO-1 2)
Bra017077	18.9402	3.59119	-2.39892	1.18626e-08	6.37369e-07	yes	AT2G39400	hydrolase, alpha/beta fold family protein
Bra017117	26.8571	1.9621	-3.77483	0	0	yes	AT2G38470	WRKY33; transcription factor
Bra017133	10.8493	3.54202	-1.61495	5.38644e-05	0.000930464	yes	AT2G38180	GDSL-motif lipase/hydrolase family protein
Bra017146	231.999	54.7415	-2.08341	1.94648e-06	5.63799e-05	yes	AT2G37970	SOUL-1; binding
Bra017222	7.75345	81.9506	3.40184	8.88178e-16	2.1615e-13	yes	AT2G36830	GAMMA-TIP (GAMMA TONOPLAST INTRINSIC PROTEIN); water channel
Bra017238	41.9078	12.1406	-1.78738	2.67448e-06	7.44268e-05	yes	AT2G36410	unknown protein
Bra017253	14.5682	3.0039	-2.27792	2.15598e-07	8.41476e-06	yes	AT2G36220	unknown protein
Bra017285	3.22886	18.006	2.47938	7.49754e-08	3.29401e-06	yes	AT2G35860	FLA16 (FASCICLIN-LIKE ARABINOGALACTAN PROTEIN 16 PRECURSOR)
Bra017335	10.5767	0.991617	-3.41496	7.30527e-14	1.24205e-11	yes	AT3G26100	regulator of chromosome condensation (RCC1) family protein
Bra017469	86.8891	17.8569	-2.28269	3.25645e-10	2.57436e-08	yes	AT5G47720	acetyl-CoA C-acyltransferase, putative / 3-ketoacyl-CoA thiolase, putative
Bra017596	30.7344	100.956	1.71581	3.73137e-06	9.94884e-05	yes	AT5G45680	FK506-binding protein 1 (FKBP13)
Bra017639	155.035	49.8729	-1.63626	9.8964e-06	0.000227041	yes	AT4G34230	ATCAD5 (CINNAMYL ALCOHOL DEHYDROGENASE 5); cinnamyl-alcohol dehydrogenase
Bra017661	69.8075	17.2305	-2.01842	2.70958e-08	1.34252e-06	yes	AT4G34560	unknown protein
Bra017666	4.23269	16.1492	1.93182	1.4916e-06	4.50985e-05	yes	AT4G34610	BLH6 (BELL1-LIKE HOMEODOMAIN 6); DNA binding / transcription factor
Bra017685	29.3833	10.3227	-1.50917	4.13865e-05	0.000749335	yes	AT4G34990	AtMYB32 (myb domain protein 32); DNA binding / transcription factor
Bra017697	1.86088	16.9996	3.19145	1.20741e-09	8.44271e-08	yes	AT4G35100	PIP3 (PLASMA MEMBRANE INTRINSIC PROTEIN 3); water channel
Bra017725	45.5212	5.45421	-3.0611	2.22045e-16	5.86363e-14	yes	AT4G35600	CONNEXIN 32; ATP binding / kinase/ protein kinase/ protein serine/threonine kinase
Bra017741	23.7867	69.6694	1.55037	5.43302e-05	0.000937205	yes	AT4G35985	senescence/dehydration-associated protein-related
Bra017744	43.1684	9.3908	-2.20066	8.8768e-08	3.86577e-06	yes	AT4G36040	DNAJ heat shock N-terminal domain-containing protein (J11)
Bra017752	27.5256	83.0191	1.59267	1.16006e-05	0.000261213	yes	AT4G36220	FAH1 (FERULIC ACID 5-HYDROXYLASE 1); ferulate 5-hydroxylase/ monooxygenase
Bra017758	16.3693	4.7407	-1.78783	2.37168e-06	6.69002e-05	yes	AT4G36400	FAD linked oxidase family protein
Bra017764	10.1051	0.339381	-4.89604	1.24909e-06	3.89036e-05	yes	AT4G36500	unknown protein
Bra017800	57.7473	14.1994	-2.02393	4.08213e-08	1.91914e-06	yes	AT4G36990	HSF4 (HEAT SHOCK FACTOR 4); DNA binding / transcription factor/ transcription repressor
Bra017819	97.9441	14.143	-2.79187	2.75335e-14	4.88189e-12	yes	AT4G37310	CYP81H1; electron carrier/ heme binding / iron ion binding / monooxygenase/ oxygen binding
Bra017823	2.69916	23.0343	3.09321	1.49449e-07	6.15219e-06	yes	Non-Synteny	0
Bra017907	6.06324	38.5254	2.66765	1.65376e-09	1.10057e-07	yes	AT1G21350	antioxidant/ oxidoreductase
Bra018088	15.1229	2.07642	-2.86456	4.48546e-08	2.08507e-06	yes	AT3G48020	FUNCTIONS IN: molecular_function unknown; INVOLVED IN: biological_process unknown; LOCATED IN: chloroplast; EXPRESSED IN: 11 plant structures; EXPRESSED DURING: 4 anthesis, LP.04 four leaves visible; BEST Arabidopsis thaliana protein match is: F-box family protein-related (TAIR:AT5G62860.1); Has 38 Blast hits to 38 proteins in 8 species: Archae - 0; Bacteria - 0; Metazoa - 0; Fungi - 0; Plants - …
Bra018116	10.9206	3.70513	-1.55946	2.2227e-05	0.000447478	yes	AT3G47730	ATATH1; ATPase, coupled to transmembrane movement of substances / transporter
Bra018128	5.81992	22.2373	1.93391	5.04025e-07	1.78735e-05	yes	AT3G47570	leucine-rich repeat transmembrane protein kinase, putative
Bra018150	94.255	32.7535	-1.52492	1.1397e-05	0.000257188	yes	AT3G47420	glycerol-3-phosphate transporter, putative / glycerol 3-phosphate permease, putative
Bra018184	4.62823	26.2023	2.50116	3.00986e-09	1.87723e-07	yes	Non-Synteny	0
Bra018296	95.6599	32.5969	-1.55318	2.72898e-05	0.000530058	yes	Non-Synteny	0
Bra018303	21.1061	6.34376	-1.73425	8.49367e-06	0.000201374	yes	AT2G30590	WRKY21; calmodulin binding / transcription factor
Bra018433	38.0191	118.825	1.64404	9.20074e-07	3.0073e-05	yes	AT1G10550	XTH33; hydrolase, acting on glycosyl bonds / hydrolase, hydrolyzing O-glycosyl compounds / xyloglucan:xyloglucosyl transferase
Bra018439	6.55339	31.0112	2.24248	4.58737e-07	1.65512e-05	yes	AT1G10470	ARR4 (RESPONSE REGULATOR 4); protein binding / transcription regulator/ two-component response regulator
Bra018468	15.0218	3.29194	-2.19005	6.90416e-09	3.94889e-07	yes	AT1G09970	LRR XI-23; ATP binding / kinase/ protein kinase/ protein serine/threonine kinase
Bra018469	211.789	45.2699	-2.226	2.62255e-09	1.67078e-07	yes	AT4G12280	copper amine oxidase family protein
Bra018479	24.9075	85.7793	1.78405	2.70421e-07	1.0359e-05	yes	AT4G12420	SKU5; copper ion binding / oxidoreductase
Bra018496	62.4529	3.59477	-4.1188	0	0	yes	AT4G04570	protein kinase family protein
Bra018503	52.6328	140.064	1.41206	4.91997e-05	0.00086188	yes	AT4G04640	ATPC1; enzyme regulator
Bra018609	2.30378	12.2352	2.40896	6.65028e-06	0.000162161	yes	AT1G08650	PPCK1 (PHOSPHOENOLPYRUVATE CARBOXYLASE KINASE); kinase/ protein serine/threonine kinase
Bra018614	44.804	13.7558	-1.70359	2.18388e-06	6.21681e-05	yes	AT1G08570	ACHT4 (ATYPICAL CYS HIS RICH THIOREDOXIN 4); oxidoreductase, acting on sulfur group of donors, disulfide as acceptor
Bra018635	10.3925	2.81312	-1.8853	1.54108e-05	0.000329778	yes	AT1G08315	armadillo/beta-catenin repeat family protein
Bra018682	7.9767	38.6535	2.27673	6.10791e-06	0.000151465	yes	AT1G07820	histone H4
Bra018938	23.0685	6.95194	-1.73044	2.00656e-05	0.000412326	yes	AT1G51950	IAA18 (INDOLE-3-ACETIC ACID INDUCIBLE 18); transcription factor
Bra018953	30.4153	7.11882	-2.09509	1.75042e-07	7.03084e-06	yes	AT1G52200	unknown protein
Bra019002	11.3817	1.8565	-2.61606	2.24098e-06	6.3502e-05	yes	Non-Synteny	0
Bra019023	11.8661	2.58565	-2.19825	1.18453e-05	0.000265135	yes	Non-Synteny	0
Bra019146	27.0872	6.36075	-2.09035	5.72482e-07	1.99781e-05	yes	AT4G25670	unknown protein
Bra019179	38.8205	203.918	2.3931	4.82014e-12	5.53937e-10	yes	AT4G25250	invertase/pectin methylesterase inhibitor family protein
Bra019214	13.2798	42.8675	1.69066	2.17355e-06	6.20409e-05	yes	AT4G24620	PGI1 (PHOSPHOGLUCOSE ISOMERASE 1); glucose-6-phosphate isomerase
Bra019264	11.1312	30.9125	1.47358	4.31519e-05	0.000775079	yes	AT4G23820	glycoside hydrolase family 28 protein / polygalacturonase (pectinase) family protein
Bra019272	27.2212	1.83677	-3.88949	2.22045e-16	5.86363e-14	yes	AT4G23730	aldose 1-epimerase family protein
Bra019320	22.595	5.81736	-1.95757	1.11181e-07	4.70962e-06	yes	Non-Synteny	0
Bra019366	124.262	13.3938	-3.21375	0	0	yes	AT4G22690	CYP706A1; electron carrier/ heme binding / iron ion binding / monooxygenase/ oxygen binding
Bra019406	292.241	74.895	-1.96422	2.61465e-07	1.00314e-05	yes	AT4G21990	APR3 (APS REDUCTASE 3); adenylyl-sulfate reductase
Bra019453	0.989892	24.7455	4.64375	1.02141e-14	1.92078e-12	yes	AT3G43810	CAM7 (CALMODULIN 7); calcium ion binding
Bra019560	32.8148	7.04916	-2.21882	1.4806e-08	7.78663e-07	yes	AT3G48740	nodulin MtN3 family protein
Bra019572	17.0397	60.4251	1.82625	3.78398e-07	1.39569e-05	yes	Non-Synteny	0
Bra019616	244.603	80.9251	-1.59578	1.55417e-05	0.000332006	yes	AT5G61820	FUNCTIONS IN: molecular_function unknown; INVOLVED IN: biological_process unknown; LOCATED IN: vacuole; EXPRESSED IN: 24 plant structures; EXPRESSED DURING: 15 growth stages; CONTAINS InterPro DOMAIN/s: Stress up-regulated Nod 19 (InterPro:IPR011692); Has 27 Blast hits to 27 proteins in 10 species: Archae - 0; Bacteria - 0; Metazoa - 0; Fungi - 0; Plants - 26; Viruses - 0; Other Eukaryotes - 1 (s…
Bra019689	4.12602	18.1285	2.13544	1.74204e-07	7.00854e-06	yes	AT1G14040	LOCATED IN: integral to membrane; EXPRESSED IN: 21 plant structures; EXPRESSED DURING: 12 growth stages; CONTAINS InterPro DOMAIN/s: SPX, N-terminal (InterPro:IPR004331), EXS, C-terminal (InterPro:IPR004342); BEST Arabidopsis thaliana protein match is: unknown protein (TAIR:AT2G03240.1); Has 732 Blast hits to 696 proteins in 144 species: Archae - 0; Bacteria - 0; Metazoa - 238; Fungi - 246; Plant…
Bra019734	29.6968	3.53013	-3.07251	8.23785e-14	1.38168e-11	yes	AT1G12010	1-aminocyclopropane-1-carboxylate oxidase, putative / ACC oxidase, putative
Bra019741	3.1656	29.8515	3.23725	4.44187e-11	4.35812e-09	yes	Non-Synteny	0
Bra019742	22.4875	80.5411	1.8406	1.67002e-05	0.000352207	yes	AT1G12090	ELP (EXTENSIN-LIKE PROTEIN); lipid binding
Bra019749	72.2904	255.706	1.82261	6.0182e-07	2.08645e-05	yes	AT1G12240	ATBETAFRUCT4; beta-fructofuranosidase/ hydrolase, hydrolyzing O-glycosyl compounds
Bra019888	8.77726	27.9342	1.67019	4.60321e-06	0.000119026	yes	AT1G10950	endomembrane protein 70, putative
Bra019912	0.907097	26.8309	4.8865	0	0	yes	AT1G10640	polygalacturonase
Bra019920	5.04684	17.2723	1.77501	7.83022e-06	0.000187434	yes	Non-Synteny	0
Bra019937	24.8382	7.47187	-1.73302	1.47117e-06	4.45896e-05	yes	AT1G10410	INVOLVED IN: N-terminal protein myristoylation; LOCATED IN: chloroplast; EXPRESSED IN: 24 plant structures; EXPRESSED DURING: 15 growth stages; CONTAINS InterPro DOMAIN/s: Protein of unknown function DUF1336 (InterPro:IPR009769); BEST Arabidopsis thaliana protein match is: CW14 (TAIR:AT1G59650.1); Has 144 Blast hits to 144 proteins in 21 species: Archae - 0; Bacteria - 0; Metazoa - 9; Fungi - 2; …
Bra019960	3.51348	15.7726	2.16645	1.50521e-08	7.89933e-07	yes	AT1G10130	ECA3 (ENDOPLASMIC RETICULUM-TYPE CALCIUM-TRANSPORTING ATPASE 3); calcium-transporting ATPase/ calmodulin binding / manganese-transporting ATPase/ peroxidase
Bra019963	71.2532	15.5442	-2.19658	6.82452e-10	5.04181e-08	yes	AT1G10060	branched-chain amino acid aminotransferase 1 / branched-chain amino acid transaminase 1 (BCAT1)
Bra020036	3.91963	15.3066	1.96536	1.78452e-05	0.000373185	yes	AT5G19370	rhodanese-like domain-containing protein / PPIC-type PPIASE domain-containing protein
Bra020113	8.37872	61.6496	2.87929	7.50231e-10	5.50876e-08	yes	AT5G20630	GER3 (GERMIN 3); oxalate oxidase
Bra020115	21.1569	2.26475	-3.22371	4.14401e-09	2.52744e-07	yes	AT5G20630	GER3 (GERMIN 3); oxalate oxidase
Bra020195	0.481188	18.1542	5.23756	0	0	yes	AT5G22500	FAR1 (FATTY ACID REDUCTASE 1); fatty acyl-CoA reductase (alcohol-forming)/ oxidoreductase, acting on the CH-CH group of donors
Bra020294	65.8564	22.1913	-1.56933	1.71144e-05	0.000360221	yes	AT5G59730	ATEXO70H7 (EXOCYST SUBUNIT EXO70 FAMILY PROTEIN H7); protein binding
Bra020297	8.0665	33.044	2.03437	3.8285e-05	0.000706054	yes	AT5G59690	histone H4
Bra020404	86.6969	19.5133	-2.15152	7.5783e-09	4.27537e-07	yes	AT5G57910	unknown protein
Bra020469	1.42203	10.6922	2.91053	6.80365e-08	3.03579e-06	yes	AT5G24760	alcohol dehydrogenase, putative
Bra020484	14.2549	1.72117	-3.04999	7.11653e-13	1.02112e-10	yes	AT5G25120	CYP71B11; electron carrier/ heme binding / iron ion binding / monooxygenase/ oxygen binding
Bra020500	19.345	84.7931	2.13198	2.0135e-08	1.03054e-06	yes	AT5G25460	unknown protein
Bra020507	243.953	73.0892	-1.73887	1.38662e-06	4.24994e-05	yes	AT5G25560	zinc finger (C3HC4-type RING finger) family protein
Bra020508	33.4483	279.868	3.06474	6.66134e-15	1.34434e-12	yes	AT5G25610	RD22; nutrient reservoir
Bra020518	21.1849	6.74958	-1.65017	2.21676e-06	6.29595e-05	yes	Non-Synteny	0
Bra020549	2.35911	14.163	2.58581	7.46437e-07	2.49714e-05	yes	Non-Synteny	0
Bra020577	37.8404	13.7351	-1.46206	4.27846e-05	0.000770154	yes	AT5G27740	EMB2775 (EMBRYO DEFECTIVE 2775); DNA binding / nucleoside-triphosphatase/ nucleotide binding
Bra020608	44.7917	4.43333	-3.33677	0	0	yes	Non-Synteny	0
Bra020666	7.78172	23.0335	1.56557	9.78299e-06	0.000225272	yes	AT5G49030	OVA2 (ovule abortion 2); ATP binding / aminoacyl-tRNA ligase/ catalytic/ isoleucine-tRNA ligase/ nucleotide binding
Bra020673	27.7566	91.2052	1.71629	2.03371e-06	5.8497e-05	yes	AT5G48880	PKT2 (PEROXISOMAL 3-KETO-ACYL-COA THIOLASE 2); acetyl-CoA C-acyltransferase/ catalytic
Bra020696	7.90424	39.6008	2.32483	1.87931e-06	5.47537e-05	yes	AT5G48485	DIR1 (DEFECTIVE IN INDUCED RESISTANCE 1); lipid binding / lipid transporter
Bra020704	10.8411	2.60225	-2.05868	8.44293e-07	2.79067e-05	yes	AT5G48385	FUNCTIONS IN: molecular_function unknown; INVOLVED IN: biological_process unknown; LOCATED IN: cellular_component unknown; CONTAINS InterPro DOMAIN/s: Frigida-like (InterPro:IPR012474); BEST Arabidopsis thaliana protein match is: hydroxyproline-rich glycoprotein family protein (TAIR:AT3G22440.1); Has 987 Blast hits to 921 proteins in 78 species: Archae - 0; Bacteria - 16; Metazoa - 58; Fungi - 7;…
Bra020738	11.7438	1.86873	-2.65177	7.51599e-09	4.25548e-07	yes	AT3G30380	INVOLVED IN: biological_process unknown; LOCATED IN: cellular_component unknown; EXPRESSED IN: 21 plant structures; EXPRESSED DURING: 12 growth stages; CONTAINS InterPro DOMAIN/s: Alpha/beta hydrolase fold-1 (InterPro:IPR000073); BEST Arabidopsis thaliana protein match is: unknown protein (TAIR:AT3G01690.1); Has 3127 Blast hits to 3124 proteins in 513 species: Archae - 3; Bacteria - 775; Metazoa …
Bra020772	2.01657	12.783	2.66426	1.66105e-05	0.000350615	yes	AT3G06145	unknown protein
Bra020827	10.5699	1.71013	-2.62779	1.03534e-10	9.44861e-09	yes	AT4G23130	CRK5 (CYSTEINE-RICH RLK5); kinase
Bra020836	259.508	90.9883	-1.51203	3.96876e-05	0.000724919	yes	AT4G22690	CYP706A1; electron carrier/ heme binding / iron ion binding / monooxygenase/ oxygen binding
Bra020854	56.2648	11.8419	-2.24834	7.47744e-09	4.24743e-07	yes	Non-Synteny	0
Bra020895	10.5784	1.46048	-2.8566	2.18739e-10	1.81597e-08	yes	AT4G21530	nucleotide binding
Bra020970	0.0425589	10.9131	8.00238	3.2519e-07	1.21752e-05	yes	AT4G19170	NCED4 (NINE-CIS-EPOXYCAROTENOID DIOXYGENASE 4)
Bra020996	3.22975	24.6363	2.93129	8.13349e-13	1.13426e-10	yes	AT4G18700	CIPK12 (CBL-INTERACTING PROTEIN KINASE 12); ATP binding / kinase/ protein kinase/ protein serine/threonine kinase
Bra021037	5.72475	23.4526	2.03447	4.63398e-06	0.000119697	yes	Non-Synteny	0
Bra021041	20.0949	5.62199	-1.83768	1.00599e-05	0.000230366	yes	AT4G17570	zinc finger (GATA type) family protein
Bra021074	35.009	158.781	2.18124	3.70392e-08	1.77444e-06	yes	AT4G16980	arabinogalactan-protein family
Bra021170	12.9498	3.6537	-1.8255	1.85274e-06	5.41803e-05	yes	AT3G16220	FUNCTIONS IN: molecular_function unknown; INVOLVED IN: regulation of transcription; LOCATED IN: cytoplasm; EXPRESSED IN: 23 plant structures; EXPRESSED DURING: 12 growth stages; CONTAINS InterPro DOMAIN/s: Predicted eukaryotic LigT (InterPro:IPR009210); BEST Arabidopsis thaliana protein match is: RNA binding / catalytic (TAIR:AT3G16230.1); Has 197 Blast hits to 196 proteins in 65 species: Archae …
Bra021172	26.8592	119.463	2.15307	3.86672e-08	1.83525e-06	yes	AT3G16250	NDF4 (NDH-DEPENDENT CYCLIC ELECTRON FLOW 1); electron carrier/ iron-sulfur cluster binding
Bra021184	15.6275	4.6722	-1.74192	3.76741e-05	0.000695821	yes	AT3G16500	PAP1 (PHYTOCHROME-ASSOCIATED PROTEIN 1); transcription factor
Bra021189	80.1319	3.39246	-4.56198	0	0	yes	AT3G16660	unknown protein
Bra021220	83.1996	2.15998	-5.26749	0	0	yes	Non-Synteny	0
Bra021222	311.483	9.02824	-5.10856	0	0	yes	Non-Synteny	0
Bra021241	52.6768	250.828	2.25146	2.81337e-10	2.26008e-08	yes	AT3G17390	MTO3 (METHIONINE OVER-ACCUMULATOR 3); methionine adenosyltransferase
Bra021322	54.8486	18.3398	-1.58047	5.58848e-06	0.000139842	yes	AT1G55020	LOX1; lipoxygenase
Bra021358	24.0927	4.3401	-2.47279	2.17231e-10	1.8095e-08	yes	AT3G03440	armadillo/beta-catenin repeat family protein
Bra021385	23.6486	7.37678	-1.68069	3.44791e-05	0.00064497	yes	AT3G02910	FUNCTIONS IN: molecular_function unknown; INVOLVED IN: biological_process unknown; LOCATED IN: cellular_component unknown; EXPRESSED IN: 23 plant structures; EXPRESSED DURING: 15 growth stages; CONTAINS InterPro DOMAIN/s: Butirosin biosynthesis, BtrG-like (InterPro:IPR013024), AIG2-like (InterPro:IPR009288); BEST Arabidopsis thaliana protein match is: unknown protein (TAIR:AT5G46720.1); Has 210 B…
Bra021421	6.64322	20.1799	1.60296	3.04422e-05	0.000581599	yes	AT3G02660	emb2768 (EMBRYO DEFECTIVE 2768); ATP binding / RNA binding / aminoacyl-tRNA ligase/ nucleotide binding / tyrosine-tRNA ligase
Bra021435	9.07024	44.6547	2.2996	1.32945e-09	9.06622e-08	yes	AT3G02510	regulator of chromosome condensation (RCC1) family protein
Bra021489	11.9995	3.72669	-1.68701	3.92167e-05	0.00071967	yes	AT3G01200	AtRP2 (PPDK regulatory protein 2); protein kinase
Bra021506	1.75014	15.2949	3.12751	1.06359e-13	1.74845e-11	yes	AT3G13750	BGAL1 (Beta galactosidase 1); beta-galactosidase/ catalytic/ cation binding / heme binding / peroxidase/ sugar binding
Bra021533	32.3395	11.313	-1.51532	3.31187e-05	0.000622538	yes	AT3G14130	(S)-2-hydroxy-acid oxidase, peroxisomal, putative / glycolate oxidase, putative / short chain alpha-hydroxy acid oxidase, putative
Bra021653	47.3903	14.1523	-1.74355	4.76157e-07	1.70558e-05	yes	AT2G30600	BTB/POZ domain-containing protein
Bra021672	20.7339	1.20241	-4.10799	0	0	yes	Non-Synteny	0
Bra021700	19.4549	5.32305	-1.86981	2.78427e-06	7.71362e-05	yes	AT2G31130	unknown protein
Bra021723	45.8307	9.9902	-2.19773	8.45946e-07	2.79241e-05	yes	AT2G31560	unknown protein
Bra021758	22.2761	5.37466	-2.05125	5.54774e-07	1.94234e-05	yes	AT2G31880	leucine-rich repeat transmembrane protein kinase, putative
Bra021771	10.1754	0.896828	-3.50411	9.99693e-10	7.06991e-08	yes	AT2G32020	GCN5-related N-acetyltransferase (GNAT) family protein
Bra021795	39.4123	12.105	-1.70305	1.8536e-05	0.000386267	yes	AT2G32520	dienelactone hydrolase family protein
Bra021809	15.4787	63.9119	2.0458	4.89552e-07	1.74851e-05	yes	AT2G32720	CB5-B (CYTOCHROME B5 ISOFORM B); heme binding
Bra021883	0.0770187	115.697	10.5529	1.57967e-11	1.70488e-09	yes	AT2G33850	unknown protein
Bra022063	15.6047	3.59693	-2.11714	9.79543e-06	0.000225349	yes	AT5G46780	VQ motif-containing protein
Bra022219	27.142	130.017	2.26011	3.87743e-11	3.84998e-09	yes	AT3G17510	CIPK1 (CBL-INTERACTING PROTEIN KINASE 1); kinase/ protein binding
Bra022302	10.0059	0.632054	-3.98466	1.57128e-09	1.05416e-07	yes	Non-Synteny	0
Bra022369	19.6549	61.9505	1.65623	2.32185e-06	6.56438e-05	yes	AT3G18890	binding / catalytic/ coenzyme binding
Bra022378	62.6198	3.99229	-3.97133	0	0	yes	AT3G19000	oxidoreductase, 2OG-Fe(II) oxygenase family protein
Bra022406	28.5186	8.5461	-1.73857	1.17289e-05	0.000263481	yes	AT3G19260	LOH2 (LAG ONE HOMOLOGUE 2)
Bra022473	18.4644	5.13762	-1.84557	2.90543e-05	0.00055908	yes	AT1G65520	ECI1 (DELTA(3), DELTA(2)-ENOYL COA ISOMERASE 1); carnitine racemase/ catalytic/ dodecenoyl-CoA delta-isomerase
Bra022581	0.346182	12.237	5.14357	1.79601e-05	0.000375272	yes	Non-Synteny	0
Bra022584	42.6962	6.89848	-2.62976	3.7544e-11	3.74279e-09	yes	AT5G52300	LTI65 (LOW-TEMPERATURE-INDUCED 65)
Bra022603	0	14.9071	1.79769e+308	6.2391e-09	3.59335e-07	yes	Non-Synteny	0
Bra022605	16.177	2.48926	-2.70016	1.26733e-07	5.27833e-06	yes	AT5G52750	heavy-metal-associated domain-containing protein
Bra022678	60.8207	311.313	2.35573	1.14703e-09	8.04313e-08	yes	AT5G53880	unknown protein
Bra022692	48.8618	11.6024	-2.07428	1.78917e-08	9.27194e-07	yes	AT5G54080	HGO (HOMOGENTISATE 1,2-DIOXYGENASE); homogentisate 1,2-dioxygenase
Bra022734	57.1316	382.019	2.74128	8.08242e-14	1.36483e-11	yes	AT5G54600	50S ribosomal protein L24, chloroplast (CL24)
Bra022847	10.5369	1.21263	-3.11924	4.14093e-07	1.51162e-05	yes	Non-Synteny	0
Bra022920	126.853	41.197	-1.62255	6.53238e-06	0.000160072	yes	Non-Synteny	0
Bra022984	4.30831	12.1168	1.49181	2.35261e-05	0.000470189	yes	AT2G34680	AIR9; protein binding
Bra023130	37.3384	12.3761	-1.59311	4.86595e-06	0.000124523	yes	AT1G30755	unknown protein
Bra023160	21.7178	60.779	1.4847	2.04793e-05	0.000418747	yes	AT1G31070	UDP-N-acetylglucosamine pyrophosphorylase-related
Bra023181	11.1272	31.9438	1.52144	5.2185e-05	0.0009046	yes	AT1G31350	F-box family protein
Bra023324	36.9079	245.069	2.73119	1.37068e-12	1.80023e-10	yes	AT5G11420	FUNCTIONS IN: molecular_function unknown; INVOLVED IN: biological_process unknown; LOCATED IN: cell wall, plant-type cell wall; EXPRESSED IN: 23 plant structures; EXPRESSED DURING: 13 growth stages; CONTAINS InterPro DOMAIN/s: Protein of unknown function DUF642 (InterPro:IPR006946), Galactose-binding like (InterPro:IPR008979); BEST Arabidopsis thaliana protein match is: unknown protein (TAIR:AT5G…
Bra023343	5.4599	25.0783	2.19949	6.43056e-08	2.88133e-06	yes	AT5G11790	Ndr family protein
Bra023353	46.0705	12.2556	-1.9104	3.05443e-06	8.37109e-05	yes	AT5G11970	unknown protein
Bra023384	3.83181	22.1713	2.5326	1.84807e-10	1.58188e-08	yes	AT5G12950	catalytic
Bra023386	4.25595	17.0483	2.00207	2.10016e-08	1.07048e-06	yes	AT5G13000	ATGSL12 (glucan synthase-like 12); 1,3-beta-glucan synthase/ transferase, transferring glycosyl groups
Bra023392	1.35177	23.5912	4.12532	9.76996e-15	1.86554e-12	yes	AT5G13140	FUNCTIONS IN: molecular_function unknown; INVOLVED IN: biological_process unknown; EXPRESSED IN: 22 plant structures; EXPRESSED DURING: 13 growth stages; CONTAINS InterPro DOMAIN/s: Pollen Ole e 1 allergen and extensin (InterPro:IPR006041); BEST Arabidopsis thaliana protein match is: unknown protein (TAIR:AT3G26960.1); Has 90 Blast hits to 85 proteins in 14 species: Archae - 0; Bacteria - 0; Meta…
Bra023513	23.0913	85.2342	1.88409	3.3641e-06	9.10655e-05	yes	AT5G15230	GASA4 (GAST1 PROTEIN HOMOLOG 4)
Bra023541	82.3214	25.1111	-1.71294	1.18005e-06	3.7126e-05	yes	AT5G15840	CO (CONSTANS); transcription factor/ transcription regulator/ zinc ion binding
Bra023622	1.10448	10.5285	3.25286	2.84815e-09	1.7944e-07	yes	AT5G17520	RCP1 (ROOT CAP 1); maltose transmembrane transporter
Bra023643	22.1747	3.58021	-2.6308	1.93997e-10	1.65484e-08	yes	AT5G17850	cation exchanger, putative (CAX8)
Bra023665	103.074	13.501	-2.93254	9.76996e-15	1.86554e-12	yes	AT5G18130	unknown protein
Bra023676	119.725	30.9815	-1.95024	2.93607e-07	1.11611e-05	yes	AT5G18470	curculin-like (mannose-binding) lectin family protein
Bra023681	4.66018	24.3925	2.38798	3.19678e-06	8.7106e-05	yes	AT5G18520	LOCATED IN: endomembrane system, integral to membrane; EXPRESSED IN: 24 plant structures; EXPRESSED DURING: 14 growth stages; CONTAINS InterPro DOMAIN/s: Transmembrane receptor, eukaryota (InterPro:IPR009637); BEST Arabidopsis thaliana protein match is: unknown protein (TAIR:AT3G09570.1); Has 385 Blast hits to 381 proteins in 83 species: Archae - 0; Bacteria - 2; Metazoa - 213; Fungi - 14; Plants…
Bra023719	54.2998	9.62215	-2.49652	1.18721e-11	1.29824e-09	yes	AT5G52450	MATE efflux protein-related
Bra023968	14.7332	4.33277	-1.76571	8.00786e-07	2.66103e-05	yes	AT4G32010	HSL1 (HSI2-LIKE 1); transcription factor
Bra023983	14.8384	2.98146	-2.31525	1.49869e-07	6.15928e-06	yes	AT4G31800	WRKY18; transcription factor
Bra024058	34.9246	10.0089	-1.80295	2.55239e-06	7.12688e-05	yes	AT4G30630	unknown protein
Bra024072	27.9824	6.14194	-2.18775	2.13503e-08	1.08602e-06	yes	AT4G30490	AFG1-like ATPase family protein
Bra024089	107.212	464.989	2.11673	1.10968e-09	7.80326e-08	yes	AT4G30270	MERI5B (meristem-5); hydrolase, acting on glycosyl bonds / xyloglucan:xyloglucosyl transferase
Bra024209	30.8213	3.3872	-3.18576	8.88178e-16	2.1615e-13	yes	Non-Synteny	0
Bra024238	3.08412	10.0881	1.70972	1.7578e-05	0.000368841	yes	AT5G63800	MUM2 (MUCILAGE-MODIFIED 2); beta-galactosidase
Bra024269	11.893	0.154275	-6.26847	4.74065e-12	5.47336e-10	yes	AT5G64100	peroxidase, putative
Bra024311	7.58371	55.3574	2.8678	4.21885e-15	8.87495e-13	yes	AT5G64570	XYL4; hydrolase, hydrolyzing O-glycosyl compounds / xylan 1,4-beta-xylosidase
Bra024345	15.613	69.3299	2.15073	1.22306e-09	8.48044e-08	yes	AT5G65010	ASN2 (ASPARAGINE SYNTHETASE 2); asparagine synthase (glutamine-hydrolyzing)
Bra024350	13.0774	2.04137	-2.67947	1.03118e-07	4.40567e-06	yes	AT5G65050	AGL31 (AGAMOUS LIKE MADS-BOX PROTEIN 31); transcription factor
Bra024374	24.5473	3.28095	-2.90338	2.28706e-14	4.14392e-12	yes	AT5G65280	GCL1 (GCR2-LIKE 1); catalytic
Bra024395	72.9511	7.35242	-3.31064	0	0	yes	AT5G65530	protein kinase, putative
Bra024415	163.43	961.397	2.55646	1.70968e-10	1.48389e-08	yes	AT5G65730	xyloglucan:xyloglucosyl transferase, putative / xyloglucan endotransglycosylase, putative / endo-xyloglucan transferase, putative
Bra024448	18.4769	1.59132	-3.53743	4.57434e-12	5.33093e-10	yes	AT5G67450	AZF1 (ARABIDOPSIS ZINC-FINGER PROTEIN 1); DNA binding / nucleic acid binding / transcription factor/ transcription repressor/ zinc ion binding
Bra024459	70.9507	24.1429	-1.55522	8.06196e-06	0.00019261	yes	AT2G18680	unknown protein
Bra024474	5.99033	29.5184	2.30091	1.31025e-08	6.96454e-07	yes	AT2G18300	basic helix-loop-helix (bHLH) family protein
Bra024526	21.6419	4.20412	-2.36395	9.92299e-09	5.43488e-07	yes	AT1G22640	MYB3 (MYB DOMAIN PROTEIN 3); DNA binding / transcription factor
Bra024600	84.1174	28.4541	-1.56377	9.69381e-06	0.000223426	yes	AT1G23440	pyrrolidone-carboxylate peptidase family protein
Bra024638	24.3645	5.0758	-2.26308	1.21969e-08	6.52233e-07	yes	AT1G24140	matrixin family protein
Bra024640	14.1725	4.07049	-1.79981	1.00628e-06	3.23979e-05	yes	AT1G24150	FH4 (FORMIN HOMOLOGUE 4); actin binding / protein binding
Bra024659	39.3217	9.73364	-2.01427	1.07668e-07	4.56863e-06	yes	AT1G27130	ATGSTU13 (ARABIDOPSIS THALIANA GLUTATHIONE S-TRANSFERASE TAU 13); glutathione transferase
Bra024707	24.4138	7.61043	-1.68164	8.88964e-06	0.000208003	yes	AT1G26580	FUNCTIONS IN: molecular_function unknown; INVOLVED IN: biological_process unknown; LOCATED IN: cellular_component unknown; EXPRESSED IN: 24 plant structures; EXPRESSED DURING: 15 growth stages; BEST Arabidopsis thaliana protein match is: myb family transcription factor / ELM2 domain-containing protein (TAIR:AT2G03470.1); Has 82 Blast hits to 82 proteins in 12 species: Archae - 0; Bacteria - 0; Me…
Bra024709	6.5311	20.2433	1.63205	4.52688e-05	0.000806682	yes	AT1G26560	BGLU40 (BETA GLUCOSIDASE 40); catalytic/ cation binding / hydrolase, hydrolyzing O-glycosyl compounds
Bra024735	10.7131	2.96244	-1.85451	6.43032e-06	0.000158196	yes	AT1G25560	TEM1 (TEMPRANILLO 1); transcription factor
Bra024779	7.91168	27.1098	1.77676	5.03794e-05	0.000880061	yes	AT2G03350	unknown protein
Bra025018	51.947	19.676	-1.4006	5.0564e-05	0.000882266	yes	AT5G46410	NLI interacting factor (NIF) family protein
Bra025033	49.5881	14.0663	-1.81775	1.65941e-07	6.71967e-06	yes	AT5G46180	delta-OAT; ornithine-oxo-acid transaminase
Bra025117	18.5678	127.505	2.77967	2.9976e-14	5.27727e-12	yes	AT2G03550	hydrolase
Bra025168	46.5604	14.7643	-1.65699	1.26903e-05	0.000280847	yes	AT3G25870	unknown protein
Bra025171	3.24629	13.7252	2.07996	1.18614e-05	0.000265257	yes	AT3G25900	HMT-1; homocysteine S-methyltransferase
Bra025207	11.4527	3.31235	-1.78976	1.30338e-05	0.00028581	yes	AT3G26440	unknown protein
Bra025209	54.0125	11.7748	-2.1976	1.69944e-08	8.86241e-07	yes	AT3G26510	octicosapeptide/Phox/Bem1p (PB1) domain-containing protein
Bra025210	12.5987	40.1406	1.67179	5.48671e-05	0.000943872	yes	AT3G26520	TIP2 (TONOPLAST INTRINSIC PROTEIN 2); water channel
Bra025223	3.80813	18.6767	2.29408	9.77362e-08	4.2183e-06	yes	AT3G26700	protein kinase family protein
Bra025250	78.8881	24.8723	-1.66527	9.33359e-07	3.04052e-05	yes	AT3G27110	peptidase M48 family protein
Bra025268	15.0913	5.09992	-1.56517	1.98437e-05	0.000408267	yes	AT3G27330	zinc finger (C3HC4-type RING finger) family protein
Bra025270	61.8105	19.1172	-1.69298	1.17272e-06	3.69423e-05	yes	AT3G27350	unknown protein
Bra025304	38.0353	147.884	1.95906	1.48958e-07	6.14215e-06	yes	AT3G27830	RPL12-A (RIBOSOMAL PROTEIN L12-A); structural constituent of ribosome
Bra025320	15.7754	2.46968	-2.67527	6.55848e-10	4.85974e-08	yes	AT3G28050	nodulin MtN21 family protein
Bra025323	17.0625	58.2993	1.77265	4.52614e-07	1.63541e-05	yes	AT3G28180	ATCSLC04 (CELLULOSE-SYNTHASE LIKE C4); cellulose synthase/ transferase, transferring glycosyl groups
Bra025340	24.0792	2.38866	-3.33352	0	0	yes	AT3G28560	FUNCTIONS IN: molecular_function unknown; INVOLVED IN: biological_process unknown; LOCATED IN: cellular_component unknown; EXPRESSED IN: 7 plant structures; EXPRESSED DURING: 4 anthesis, F mature embryo stage, petal differentiation and expansion stage, D bilateral stage, E expanded cotyledon stage; BEST Arabidopsis thaliana protein match is: AAA-type ATPase family protein (TAIR:AT3G28510.1); Has …
Bra025367	116.192	34.8144	-1.73875	7.30138e-07	2.45586e-05	yes	AT3G28930	AIG2 (AVRRPT2-INDUCED GENE 2)
Bra025374	49.5616	5.60449	-3.14457	1.55431e-15	3.60586e-13	yes	AT3G29035	ATNAC3 (ARABIDOPSIS NAC DOMAIN CONTAINING PROTEIN 3); protein heterodimerization/ transcription factor
Bra025403	27.4921	5.83176	-2.23701	1.09826e-08	5.97853e-07	yes	AT3G29670	transferase family protein
Bra025405	31.7664	108.236	1.76861	6.8361e-06	0.000165877	yes	AT3G29780	RALFL27 (ralf-like 27); signal transducer
Bra025481	15.0149	3.99184	-1.91127	1.57526e-06	4.71117e-05	yes	Non-Synteny	0
Bra025545	14.9913	3.29981	-2.18368	3.76902e-07	1.39224e-05	yes	AT5G40790	unknown protein
Bra025547	11.5961	3.33245	-1.79898	2.55202e-05	0.000500386	yes	AT5G40780	LHT1; amino acid transmembrane transporter
Bra025654	38.5609	9.62373	-2.00247	5.00099e-07	1.77596e-05	yes	AT5G39670	calcium-binding EF hand family protein
Bra025708	3.50262	29.0037	3.04973	2.83054e-09	1.78785e-07	yes	AT1G19050	ARR7 (RESPONSE REGULATOR 7); transcription regulator/ two-component response regulator
Bra025754	27.2261	5.79566	-2.23195	5.2221e-10	3.97633e-08	yes	AT1G19650	SEC14 cytosolic factor, putative / phosphoglyceride transfer protein, putative
Bra025798	25.8559	5.45643	-2.24447	4.62296e-10	3.56384e-08	yes	AT1G20150	subtilase family protein
Bra025874	42.046	4.30917	-3.28649	0	0	yes	AT1G21100	O-methyltransferase, putative
Bra025875	29.6745	4.41727	-2.748	2.54241e-12	3.20357e-10	yes	AT1G21100	O-methyltransferase, putative
Bra025877	142.938	8.34008	-4.09919	2.22045e-16	5.86363e-14	yes	Non-Synteny	0
Bra025995	220.461	43.7754	-2.33233	1.78402e-10	1.53766e-08	yes	AT1G17170	ATGSTU24 (GLUTATHIONE S-TRANSFERASE TAU 24); glutathione binding / glutathione transferase
Bra025998	21.9661	1.65597	-3.72953	2.55438e-11	2.64197e-09	yes	AT1G17147	FUNCTIONS IN: molecular_function unknown; INVOLVED IN: biological_process unknown; LOCATED IN: cellular_component unknown; CONTAINS InterPro DOMAIN/s: VQ (InterPro:IPR008889); BEST Arabidopsis thaliana protein match is: VQ motif-containing protein (TAIR:AT1G78410.1); Has 18 Blast hits to 18 proteins in 5 species: Archae - 0; Bacteria - 0; Metazoa - 0; Fungi - 0; Plants - 18; Viruses - 0; Other Eu…
Bra026134	74.173	23.1703	-1.67862	3.91583e-06	0.000103407	yes	AT1G15400	unknown protein
Bra026156	119.354	22.9484	-2.37878	7.71319e-09	4.3416e-07	yes	AT1G15210	PDR7 (PLEIOTROPIC DRUG RESISTANCE 7); ATPase, coupled to transmembrane movement of substances
Bra026157	14.6559	2.90033	-2.33719	1.24865e-09	8.60981e-08	yes	AT1G15210	PDR7 (PLEIOTROPIC DRUG RESISTANCE 7); ATPase, coupled to transmembrane movement of substances
Bra026230	20.6292	56.1532	1.44468	1.91557e-05	0.000397246	yes	AT4G17090	CT-BMY (CHLOROPLAST BETA-AMYLASE); beta-amylase
Bra026243	5.60161	17.4279	1.63749	1.44919e-05	0.000312812	yes	AT4G17300	NS1; asparagine-tRNA ligase
Bra026257	10.5454	38.5444	1.8699	3.4913e-06	9.40983e-05	yes	AT4G17470	palmitoyl protein thioesterase family protein
Bra026258	2.88491	34.2452	3.56931	4.35652e-13	6.67542e-11	yes	AT4G17470	palmitoyl protein thioesterase family protein
Bra026276	3.53168	32.5962	3.20628	1.24012e-12	1.63742e-10	yes	AT4G28190	ULT1 (ULTRAPETALA1); DNA binding
Bra026288	2.84502	13.3599	2.2314	8.81432e-06	0.000207195	yes	AT4G28050	TET7 (TETRASPANIN7)
Bra026362	114.05	24.7448	-2.20448	1.39496e-09	9.46098e-08	yes	AT4G27290	ATP binding / protein kinase/ protein serine/threonine kinase/ protein tyrosine kinase/ sugar binding
Bra026368	3.13395	14.2387	2.18376	2.66385e-08	1.32249e-06	yes	AT4G27190	disease resistance protein (NBS-LRR class), putative
Bra026461	13.27	52.2987	1.9786	3.23082e-08	1.57252e-06	yes	AT4G26150	CGA1 (CYTOKININ-RESPONSIVE GATA FACTOR 1); transcription factor
Bra026465	52.6424	298.501	2.50344	5.75984e-13	8.71808e-11	yes	AT5G24140	SQP2; FAD binding / oxidoreductase/ squalene monooxygenase
Bra026494	2.52145	12.0664	2.25867	1.25517e-05	0.000278187	yes	AT5G23530	AtCXE18 (Arabidopsis thaliana carboxyesterase 18); carboxylesterase
Bra026515	101.882	30.9037	-1.72105	2.71936e-06	7.54219e-05	yes	AT3G25610	haloacid dehalogenase-like hydrolase family protein
Bra026543	0.259772	17.9598	6.11138	0	0	yes	AT2G03710	SEP4 (SEPALLATA 4); DNA binding / transcription factor
Bra026630	144.601	18.8316	-2.94085	5.9952e-15	1.22991e-12	yes	AT2G01850	EXGT-A3; hydrolase, acting on glycosyl bonds / xyloglucan:xyloglucosyl transferase
Bra026860	19.9694	3.59331	-2.47441	4.99019e-09	2.97768e-07	yes	AT1G14070	FUT7; fucosyltransferase/ transferase, transferring glycosyl groups
Bra026919	27.4359	4.6641	-2.5564	7.2542e-13	1.03489e-10	yes	AT1G13210	ACA.l (autoinhibited Ca2+/ATPase II); ATPase, coupled to transmembrane movement of ions, phosphorylative mechanism / calmodulin binding
Bra026937	27.7415	8.43323	-1.71789	1.98261e-06	5.72259e-05	yes	AT1G13080	CYP71B2 (CYTOCHROME P450 71B2); electron carrier/ heme binding / iron ion binding / monooxygenase/ oxygen binding
Bra026992	13.9601	60.1058	2.10619	1.12377e-07	4.75218e-06	yes	Non-Synteny	0
Bra027030	3.59807	17.3155	2.26676	5.08921e-09	3.02547e-07	yes	AT1G62660	beta-fructosidase (BFRUCT3) / beta-fructofuranosidase / invertase, vacuolar
Bra027039	38.9193	3.73598	-3.38093	2.8652e-11	2.92686e-09	yes	AT1G62510	protease inhibitor/seed storage/lipid transfer protein (LTP) family protein
Bra027044	0.459602	18.2191	5.30892	0	0	yes	AT1G62440	LRX2 (LEUCINE-RICH REPEAT/EXTENSIN 2); protein binding / structural constituent of cell wall
Bra027057	10.865	2.36381	-2.2005	1.25886e-07	5.25187e-06	yes	AT1G62300	WRKY6; transcription factor
Bra027080	180.001	61.4613	-1.55026	2.79794e-05	0.000542604	yes	AT1G61660	basic helix-loop-helix (bHLH) family protein
Bra027130	13.91	2.25713	-2.62356	4.04364e-08	1.90827e-06	yes	Non-Synteny	0
Bra027148	1.88698	18.2175	3.27118	2.25309e-12	2.88291e-10	yes	AT1G60590	polygalacturonase, putative / pectinase, putative
Bra027168	64.4191	551.552	3.09794	0	0	yes	AT3G16370	GDSL-motif lipase/hydrolase family protein
Bra027257	25.5981	7.31932	-1.80626	6.80411e-06	0.000165263	yes	AT3G15356	legume lectin family protein
Bra027286	940.089	105.205	-3.15959	9.61453e-13	1.31857e-10	yes	AT3G14990	4-methyl-5(b-hydroxyethyl)-thiazole monophosphate biosynthesis protein, putative
Bra027308	25.8227	8.07651	-1.67684	4.26568e-06	0.000111578	yes	AT3G14830	unknown protein
Bra027353	6.89576	31.7747	2.2041	2.01434e-09	1.3228e-07	yes	AT3G14240	subtilase family protein
Bra027357	12.6965	0.293797	-5.43346	1.11022e-15	2.64991e-13	yes	AT3G14210	ESM1 (epithiospecifier modifier 1); carboxylesterase/ hydrolase, acting on ester bonds
Bra027421	2.29133	16.1138	2.81404	1.61398e-09	1.07989e-07	yes	AT3G13560	glycosyl hydrolase family 17 protein
Bra027540	12.4192	3.91283	-1.66629	1.06184e-05	0.000241374	yes	AT5G44290	protein kinase family protein
Bra027549	11.7954	2.0492	-2.52509	8.92386e-08	3.87946e-06	yes	AT5G44360	FAD-binding domain-containing protein
Bra027554	22.7038	3.40391	-2.73767	6.79272e-08	3.03579e-06	yes	AT5G44440	FAD-binding domain-containing protein
Bra027600	31.9082	8.26904	-1.94814	2.51764e-07	9.68922e-06	yes	AT5G45310	unknown protein
Bra027605	57.904	16.7331	-1.79096	9.68999e-07	3.1367e-05	yes	Non-Synteny	0
Bra027659	16.0798	3.15556	-2.34929	3.1294e-07	1.17877e-05	yes	AT1G63720	EXPRESSED IN: 21 plant structures; EXPRESSED DURING: 13 growth stages; BEST Arabidopsis thaliana protein match is: hydroxyproline-rich glycoprotein family protein (TAIR:AT5G52430.1); Has 406 Blast hits to 313 proteins in 78 species: Archae - 0; Bacteria - 2; Metazoa - 123; Fungi - 81; Plants - 111; Viruses - 14; Other Eukaryotes - 75 (source: NCBI BLink).
Bra027703	25.1336	6.03472	-2.05826	9.69088e-07	3.1367e-05	yes	AT1G64480	CBL8 (CALCINEURIN B-LIKE PROTEIN 8); calcium ion binding
Bra027708	12.7926	2.89814	-2.14212	5.5716e-08	2.51919e-06	yes	AT1G64610	WD-40 repeat family protein
Bra027717	0.587501	21.809	5.21419	6.15688e-11	5.94677e-09	yes	Non-Synteny	0
Bra028006	38.0319	14.0088	-1.44088	4.96405e-05	0.000868894	yes	AT1G33590	disease resistance protein-related / LRR protein-related
Bra028030	11.384	3.1783	-1.84068	5.32196e-06	0.000134528	yes	AT1G34060	alliinase family protein
Bra028087	437.169	1558.61	1.834	3.98645e-05	0.000727615	yes	Non-Synteny	0
Bra028091	133.851	42.1813	-1.66595	9.171e-06	0.000213883	yes	Non-Synteny	0
Bra028166	12.0916	1.38962	-3.12125	2.24461e-10	1.85727e-08	yes	AT5G38130	transferase family protein
Bra028211	3.17046	17.3981	2.45616	8.29613e-07	2.75314e-05	yes	Non-Synteny	0
Bra028264	2.42679	12.668	2.38406	2.01161e-08	1.03054e-06	yes	AT5G51560	leucine-rich repeat transmembrane protein kinase, putative
Bra028278	41.3355	118.093	1.51447	4.31178e-05	0.000775027	yes	AT5G51820	PGM (PHOSPHOGLUCOMUTASE); phosphoglucomutase
Bra028372	4.82414	22.3693	2.21318	5.8713e-07	2.04122e-05	yes	AT3G24420	hydrolase, alpha/beta fold family protein
Bra028406	874.011	4352.19	2.31602	1.3872e-06	4.24994e-05	yes	AT5G38410	ribulose bisphosphate carboxylase small chain 3B / RuBisCO small subunit 3B (RBCS-3B) (ATS3B)
Bra028520	10.5103	3.43936	-1.61159	3.51752e-05	0.000654048	yes	AT5G42010	WD-40 repeat family protein
Bra028568	23.1165	6.69298	-1.7882	2.37707e-06	6.69761e-05	yes	AT5G10760	aspartyl protease family protein
Bra028587	14.4691	53.9605	1.89892	1.58396e-05	0.000337789	yes	AT5G10430	AGP4 (ARABINOGALACTAN PROTEIN 4)
Bra028604	5.11236	18.0938	1.82344	6.38399e-06	0.000157368	yes	AT5G10030	TGA4 (TGACG MOTIF-BINDING FACTOR 4); DNA binding / calmodulin binding / transcription factor
Bra028617	9.04825	27.4689	1.60209	1.52319e-05	0.000326231	yes	AT5G09760	pectinesterase family protein
Bra028622	33.587	9.92037	-1.75944	5.09414e-06	0.000129561	yes	AT5G09680	cytochrome b5 domain-containing protein
Bra028625	0	10.4929	1.79769e+308	2.05282e-07	8.0501e-06	yes	AT5G09650	AtPPa6 (Arabidopsis thaliana pyrophosphorylase 6); inorganic diphosphatase/ pyrophosphatase
Bra028666	6.69175	21.4193	1.67846	2.96137e-05	0.000567646	yes	AT5G08280	HEMC (HYDROXYMETHYLBILANE SYNTHASE); hydroxymethylbilane synthase
Bra028707	68.4538	16.9102	-2.01724	3.45251e-08	1.66594e-06	yes	AT5G07100	WRKY26; transcription factor
Bra028781	5.24991	26.6294	2.34266	5.62462e-09	3.26399e-07	yes	AT5G04740	ACT domain-containing protein
Bra028836	100.118	28.3099	-1.82232	1.65879e-07	6.71967e-06	yes	AT5G03380	heavy-metal-associated domain-containing protein
Bra028840	16.7771	3.23502	-2.37464	4.4806e-09	2.71936e-07	yes	AT5G03320	protein kinase, putative
Bra028879	4.98	20.5161	2.04254	2.93272e-06	8.09777e-05	yes	AT5G02230	haloacid dehalogenase-like hydrolase family protein
Bra028906	88.0527	342.159	1.95823	3.99231e-08	1.88764e-06	yes	AT5G01530	chlorophyll A-B binding protein CP29 (LHCB4)
Bra029017	0	69.4824	69.4824	1.07271e-10	9.75383e-09	yes	AT5G54600	50S ribosomal protein L24, chloroplast (CL24)
Bra029041	64.7839	176.578	1.4466	3.433e-05	0.00064315	yes	AT5G54160	ATOMT1 (O-METHYLTRANSFERASE 1); caffeate O-methyltransferase/ myricetin 3'-O-methyltransferase/ quercetin 3-O-methyltransferase
Bra029140	24.1571	72.192	1.57939	3.25048e-05	0.000614521	yes	AT5G52100	crr1 (chlororespiration reduction 1); dihydrodipicolinate reductase
Bra029202	5.15886	21.5571	2.06304	1.39603e-06	4.26768e-05	yes	AT5G63780	SHA1 (shoot apical meristem arrest 1); protein binding / zinc ion binding
Bra029278	203.165	23.6429	-3.10317	2.22045e-16	5.86363e-14	yes	AT5G62180	AtCXE20 (Arabidopsis thaliana carboxyesterase 20); carboxylesterase
Bra029319	30.5047	9.06459	-1.75072	4.28508e-06	0.000111967	yes	AT5G61590	AP2 domain-containing transcription factor family protein
Bra029371	3.87612	15.6506	2.01354	1.6592e-05	0.000350522	yes	AT5G23420	HMGB6; transcription factor
Bra029392	73.5179	20.0499	-1.8745	9.62757e-08	4.16351e-06	yes	AT5G24140	SQP2; FAD binding / oxidoreductase/ squalene monooxygenase
Bra029431	15.0014	5.41246	-1.47074	2.82959e-05	0.000547459	yes	AT4G12010	disease resistance protein (TIR-NBS-LRR class), putative
Bra029438	21.9057	7.63709	-1.52021	2.87849e-05	0.000554758	yes	AT4G12120	SEC1B; protein transporter
Bra029445	1.71577	23.1676	3.75519	4.44089e-16	1.12486e-13	yes	AT4G12300	CYP706A4; electron carrier/ heme binding / iron ion binding / monooxygenase/ oxygen binding
Bra029505	43.3991	9.12064	-2.25046	8.95943e-11	8.39245e-09	yes	AT4G04610	APR1 (APS REDUCTASE 1); adenylyl-sulfate reductase
Bra029515	0.0356804	36.1631	9.98517	2.25539e-09	1.45417e-07	yes	AT4G04750	carbohydrate transmembrane transporter/ sugar:hydrogen symporter
Bra029614	8.45582	31.1363	1.88058	1.86421e-06	5.44308e-05	yes	AT3G07010	pectate lyase family protein
Bra029740	12.0511	2.18993	-2.46021	3.22609e-08	1.57252e-06	yes	AT3G09020	alpha 1,4-glycosyltransferase family protein / glycosyltransferase sugar-binding DXD motif-containing protein
Bra029869	26.1023	2.2415	-3.54164	3.4639e-14	6.01289e-12	yes	AT3G10815	zinc finger (C3HC4-type RING finger) family protein
Bra029887	18.9119	2.27566	-3.05493	5.24792e-09	3.09428e-07	yes	AT3G10985	SAG20 (SENESCENCE ASSOCIATED GENE 20)
Bra029925	4.91939	107.075	4.444	0	0	yes	Non-Synteny	0
Bra029943	9.52524	69.2589	2.86217	1.9984e-15	4.50967e-13	yes	AT3G49220	pectinesterase family protein
Bra029946	71.4565	12.9874	-2.45995	2.34346e-12	2.98316e-10	yes	AT3G49340	cysteine proteinase, putative
Bra029947	14.1712	4.27605	-1.72861	9.48525e-06	0.000219638	yes	AT3G49350	RAB GTPase activator
Bra030018	12.2196	46.0907	1.91528	1.31732e-06	4.0722e-05	yes	AT3G50560	short-chain dehydrogenase/reductase (SDR) family protein
Bra030106	0.829252	43.5154	5.71357	0	0	yes	AT1G28570	GDSL-motif lipase, putative
Bra030155	25.3078	252.851	3.32064	0	0	yes	AT1G29660	GDSL-motif lipase/hydrolase family protein
Bra030442	14.1656	2.50174	-2.50138	9.54265e-06	0.000220351	yes	Non-Synteny	0
Bra030523	0	40.9816	40.9816	1.2971e-10	1.1582e-08	yes	AT1G03170	unknown protein
Bra030566	11.3367	1.76713	-2.68152	7.03553e-09	4.00558e-07	yes	AT1G04380	2-oxoglutarate-dependent dioxygenase, putative
Bra030628	41.1603	131.626	1.67712	1.30391e-06	4.03577e-05	yes	AT1G05850	POM1 (POM-POM1); chitinase
Bra030680	24.7079	6.03426	-2.03372	1.35863e-08	7.20625e-07	yes	AT1G07380	ceramidase family protein
Bra030702	73.0352	21.9889	-1.73182	1.23072e-06	3.84762e-05	yes	AT1G07720	KCS3 (3-KETOACYL-COA SYNTHASE 3); acyltransferase/ catalytic/ transferase, transferring acyl groups other than amino-acyl groups
Bra030730	1.46215	10.0927	2.78714	1.96416e-06	5.68255e-05	yes	AT1G08500	plastocyanin-like domain-containing protein
Bra030742	16.7204	4.15024	-2.01034	1.40483e-08	7.40384e-07	yes	AT1G08800	unknown protein
Bra030785	70.9613	13.1765	-2.42907	2.07806e-09	1.35747e-07	yes	AT1G09560	GLP5 (GERMIN-LIKE PROTEIN 5); manganese ion binding / nutrient reservoir
Bra030796	1.57108	26.3004	4.06525	8.88178e-16	2.1615e-13	yes	AT1G09750	chloroplast nucleoid DNA-binding protein-related
Bra030813	24.8598	8.03775	-1.62895	3.04352e-06	8.35722e-05	yes	AT1G56120	kinase
Bra030820	15.817	3.44973	-2.19693	1.59435e-06	4.76251e-05	yes	AT1G56010	NAC1; transcription factor
Bra030831	6.69125	23.2292	1.7956	8.12166e-06	0.000193478	yes	AT1G55840	SEC14 cytosolic factor (SEC14) / phosphoglyceride transfer protein
Bra030906	77.1721	11.9064	-2.69634	7.39631e-13	1.04349e-10	yes	AT1G54100	ALDH7B4 (Aldehyde Dehydrogenase 7B4); 3-chloroallyl aldehyde dehydrogenase/ oxidoreductase
Bra030937	2.56098	10.2678	2.00336	3.88819e-05	0.000715998	yes	AT1G53380	unknown protein
Bra031153	10.8047	1.5089	-2.84009	3.63722e-11	3.6406e-09	yes	AT2G20950	EXPRESSED IN: 23 plant structures; EXPRESSED DURING: 13 growth stages; CONTAINS InterPro DOMAIN/s: Phospholipase-like, arabidopsis (InterPro:IPR007942); BEST Arabidopsis thaliana protein match is: unknown protein (TAIR:AT4G38550.1); Has 618 Blast hits to 562 proteins in 105 species: Archae - 7; Bacteria - 22; Metazoa - 391; Fungi - 75; Plants - 96; Viruses - 2; Other Eukaryotes - 25 (source: NCBI…
Bra031387	14.3462	2.02417	-2.82526	6.53984e-11	6.29218e-09	yes	AT1G22340	AtUGT85A7 (UDP-glucosyl transferase 85A7); UDP-glycosyltransferase/ glucuronosyltransferase/ transferase, transferring glycosyl groups
Bra031475	140.589	43.3104	-1.69869	1.85308e-06	5.41803e-05	yes	Non-Synteny	0
Bra031649	69.3185	17.7001	-1.96948	1.75385e-08	9.12702e-07	yes	AT1G08890	sugar transporter family protein
Bra031735	12.5114	1.51918	-3.04188	4.71445e-12	5.46854e-10	yes	AT1G10620	protein kinase family protein
Bra031751	3.64525	16.6715	2.19329	1.24402e-07	5.20746e-06	yes	AT1G10740	unknown protein
Bra031769	21.9872	3.55272	-2.62967	5.16243e-07	1.82286e-05	yes	AT1G11530	ATCXXS1 (C-terminal cysteine residue is changed to a serine 1); protein disulfide isomerase
Bra031784	15.8294	62.8184	1.98858	1.02665e-05	0.000234544	yes	AT1G11850	unknown protein
Bra032037	47.6402	13.7993	-1.78759	5.33911e-07	1.8799e-05	yes	AT2G25600	SPIK (Shaker Pollen Inward K+ channel); cyclic nucleotide binding / inward rectifier potassium channel/ potassium channel
Bra032144	65.4322	5.78541	-3.49951	0	0	yes	AT2G23790	unknown protein
Bra032174	56.6694	15.5486	-1.86579	2.00893e-07	7.90294e-06	yes	AT2G23320	WRKY15; calmodulin binding / transcription factor
Bra032349	10.7035	81.5581	2.92974	7.03881e-14	1.205e-11	yes	AT1G29980	INVOLVED IN: biological_process unknown; LOCATED IN: plasma membrane, anchored to membrane; EXPRESSED IN: 24 plant structures; EXPRESSED DURING: 13 growth stages; CONTAINS InterPro DOMAIN/s: Protein of unknown function DUF642 (InterPro:IPR006946), Galactose-binding like (InterPro:IPR008979); BEST Arabidopsis thaliana protein match is: unknown protein (TAIR:AT2G34510.1); Has 174 Blast hits to 163 …
Bra032415	198.559	71.5374	-1.4728	2.99191e-05	0.000573057	yes	AT1G06570	PDS1 (PHYTOENE DESATURATION 1); 4-hydroxyphenylpyruvate dioxygenase
Bra032433	32.0939	6.22745	-2.36558	2.01315e-08	1.03054e-06	yes	AT1G06160	ORA59 (OCTADECANOID-RESPONSIVE ARABIDOPSIS AP2/ERF 59); DNA binding / transcription activator/ transcription factor
Bra032641	34.5831	4.27816	-3.015	1.98508e-13	3.15869e-11	yes	AT1G01580	FRO2 (FERRIC REDUCTION OXIDASE 2); ferric-chelate reductase
Bra032670	1.57135	283.468	7.49504	0	0	yes	AT1G02190	CER1 protein, putative
Bra032882	15.1959	1.24181	-3.61317	6.88338e-15	1.36693e-12	yes	AT1G28190	unknown protein
Bra032894	197.209	34.5849	-2.51151	2.82924e-09	1.78785e-07	yes	AT1G28330	DYL1 (DORMANCY-ASSOCIATED PROTEIN-LIKE 1)
Bra032909	5.03844	19.9873	1.98803	3.4563e-08	1.66594e-06	yes	Non-Synteny	0
Bra032951	219.136	49.7683	-2.13853	1.10059e-09	7.76137e-08	yes	AT3G26760	short-chain dehydrogenase/reductase (SDR) family protein
Bra032961	10.9468	3.43437	-1.67239	4.62437e-05	0.000820519	yes	AT3G26910	hydroxyproline-rich glycoprotein family protein
Bra033038	14.5994	4.78787	-1.60846	4.66817e-06	0.00012033	yes	AT3G28150	unknown protein
Bra033077	14.1477	0.676144	-4.38709	1.84763e-12	2.40125e-10	yes	AT3G29000	calcium-binding EF hand family protein
Bra033226	1.24566	15.4924	3.63658	2.22045e-15	4.9656e-13	yes	AT1G01900	SBTI1.1; serine-type endopeptidase
Bra033424	4.18959	27.9023	2.7355	4.13491e-10	3.2277e-08	yes	AT3G52500	aspartyl protease family protein
Bra033436	34.1089	8.80195	-1.95425	1.7974e-07	7.19628e-06	yes	AT3G52400	SYP122 (SYNTAXIN OF PLANTS 122); SNAP receptor
Bra033439	7.83091	27.1784	1.79521	1.95963e-05	0.000403697	yes	AT3G52370	FLA15 (FASCICLIN-LIKE ARABINOGALACTAN PROTEIN 15 PRECURSOR)
Bra033462	39.3168	13.7506	-1.51565	2.68933e-05	0.000523586	yes	AT3G52060	unknown protein
Bra033467	340.934	121.156	-1.49263	1.63533e-05	0.000346069	yes	AT3G51920	CAM9 (CALMODULIN 9); calcium ion binding
Bra033568	16.8622	0.520909	-5.01662	0	0	yes	AT4G38540	monooxygenase, putative (MO2)
Bra033572	7.17126	37.949	2.40376	2.98236e-08	1.46596e-06	yes	AT4G38620	MYB4; DNA binding / transcription factor
Bra033656	11.832	38.1237	1.688	2.23894e-05	0.000449653	yes	AT5G43020	leucine-rich repeat transmembrane protein kinase, putative
Bra033696	10.6959	1.24117	-3.10728	2.5337e-10	2.0621e-08	yes	AT5G43780	APS4; sulfate adenylyltransferase (ATP)
Bra033713	23.0931	74.3128	1.68615	4.48564e-06	0.000116326	yes	AT5G44020	acid phosphatase class B family protein
Bra033743	20.16	1.21245	-4.05549	0	0	yes	AT5G44380	FAD-binding domain-containing protein
Bra033745	16.7541	1.35861	-3.62431	4.42846e-11	4.35812e-09	yes	AT5G44460	calcium-binding protein, putative
Bra033773	9.12625	36.6296	2.00492	5.46068e-06	0.000137475	yes	AT3G48100	ARR5 (ARABIDOPSIS RESPONSE REGULATOR 5); transcription regulator/ two-component response regulator
Bra033802	52.0715	190.716	1.87286	2.19143e-07	8.53969e-06	yes	AT3G46780	PTAC16 (PLASTID TRANSCRIPTIONALLY ACTIVE 16); binding / catalytic
Bra033832	13.1284	37.6661	1.52058	2.42209e-05	0.000480221	yes	AT3G45850	kinesin motor protein-related
Bra033859	35.1406	139.135	1.98527	2.65913e-08	1.32249e-06	yes	AT1G32080	membrane protein, putative
Bra033968	577.406	111.233	-2.376	3.91047e-10	3.06213e-08	yes	AT1G67980	CCoAMT; caffeoyl-CoA O-methyltransferase
Bra034079	14.0556	2.41363	-2.54187	1.09512e-10	9.92126e-09	yes	Non-Synteny	0
Bra034080	15.7972	1.87898	-3.07165	1.13005e-08	6.13813e-07	yes	AT3G09700	DNAJ heat shock N-terminal domain-containing protein
Bra034088	40.6647	13.448	-1.59638	6.00448e-06	0.000149049	yes	AT3G09830	protein kinase, putative
Bra034101	28.2896	8.01824	-1.81891	3.73552e-06	9.94922e-05	yes	AT3G10250	unknown protein
Bra034119	22.3008	6.00437	-1.89301	5.70403e-07	1.99424e-05	yes	AT3G10480	no apical meristem (NAM) family protein
Bra034157	136.24	28.4207	-2.26113	2.13577e-09	1.38786e-07	yes	AT3G10985	SAG20 (SENESCENCE ASSOCIATED GENE 20)
Bra034165	18.481	6.40389	-1.52902	4.6475e-05	0.00082286	yes	AT3G11100	transcription factor
Bra034173	23.1292	5.21842	-2.14803	7.18482e-08	3.1905e-06	yes	AT3G11280	myb family transcription factor
Bra034236	18.1155	5.52992	-1.7119	5.08153e-06	0.000129373	yes	AT3G26270	CYP71B25; electron carrier/ heme binding / iron ion binding / monooxygenase/ oxygen binding
Bra034276	22.8223	8.23784	-1.47011	2.50872e-05	0.000493455	yes	AT2G25850	nucleotidyltransferase family protein
Bra034295	17.9395	6.0853	-1.55974	2.22219e-05	0.000447478	yes	AT2G26190	calmodulin-binding family protein
Bra034383	18.0655	78.7991	2.12494	1.08616e-08	5.92566e-07	yes	AT2G28000	CPN60A (CHAPERONIN-60ALPHA); ATP binding / protein binding
Bra034439	12.5144	2.13732	-2.54972	4.20646e-10	3.27326e-08	yes	Non-Synteny	0
Bra034556	46.3715	16.851	-1.4604	1.61177e-05	0.00034203	yes	AT4G33300	ADR1-L1 (ADR1-like 1); ATP binding / protein binding
Bra034599	77.664	25.8706	-1.58593	1.77087e-05	0.000370644	yes	AT4G34030	MCCB (3-METHYLCROTONYL-COA CARBOXYLASE); biotin carboxylase/ methylcrotonoyl-CoA carboxylase
Bra034610	38.3399	8.04067	-2.25346	9.2824e-10	6.65945e-08	yes	AT4G34131	UGT73B3 (UDP-glucosyl transferase 73B3); UDP-glycosyltransferase/ abscisic acid glucosyltransferase/ quercetin 3-O-glucosyltransferase/ transferase, transferring hexosyl groups
Bra034611	12.8563	1.9691	-2.70686	8.99704e-08	3.90443e-06	yes	AT4G34150	C2 domain-containing protein
Bra034623	16.6974	5.59562	-1.57726	9.20737e-06	0.000214404	yes	AT4G34390	XLG2 (extra-large GTP-binding protein 2); guanyl nucleotide binding / signal transducer
Bra034729	12.4554	37.8184	1.60232	2.42989e-05	0.000480997	yes	Non-Synteny	0
Bra034739	1.74598	15.5613	3.15585	1.33693e-09	9.09223e-08	yes	AT3G12710	methyladenine glycosylase family protein
Bra034806	33.8266	7.09099	-2.2541	2.979e-09	1.86266e-07	yes	AT3G11840	PUB24 (PLANT U-BOX 24); binding / ubiquitin-protein ligase
Bra034827	4.72542	14.9847	1.66498	1.58999e-05	0.000338492	yes	AT3G11590	unknown protein
Bra034934	0	16.1882	1.79769e+308	3.2759e-08	1.59134e-06	yes	Non-Synteny	0
Bra035002	36.1228	13.1669	-1.45599	4.82333e-05	0.000848576	yes	#N/A	#N/A
Bra035024	2.39105	20.0156	3.06541	2.69318e-12	3.3764e-10	yes	AT1G78260	RNA recognition motif (RRM)-containing protein
Bra035067	139.002	40.8524	-1.76662	9.28878e-07	3.0299e-05	yes	AT1G78820	curculin-like (mannose-binding) lectin family protein / PAN domain-containing protein
Bra035169	5.84606	19.5166	1.73917	2.23318e-05	0.000449224	yes	AT1G80555	3-isopropylmalate dehydrogenase/ oxidoreductase, acting on the CH-OH group of donors, NAD or NADP as acceptor
Bra035194	67.013	17.8642	-1.90737	4.27858e-07	1.55501e-05	yes	AT1G80130	binding
Bra035230	23.1476	5.0506	-2.19634	3.22513e-06	8.77822e-05	yes	AT4G11360	RHA1B; protein binding / zinc ion binding
Bra035326	28.6536	9.82605	-1.54403	1.16069e-05	0.000261213	yes	#N/A	#N/A
Bra035384	66.9468	13.3627	-2.3248	1.77247e-10	1.53303e-08	yes	#N/A	#N/A
Bra035461	47.3928	12.666	-1.90371	2.07813e-07	8.13648e-06	yes	AT1G58180	carbonic anhydrase family protein / carbonate dehydratase family protein
Bra035469	12.9185	1.94781	-2.72951	9.49382e-09	5.237e-07	yes	AT1G57943	ATPUP17; purine transmembrane transporter
Bra035477	84.7555	27.5283	-1.62239	1.76382e-06	5.19991e-05	yes	AT1G33080	MATE efflux family protein
Bra035658	17.9621	95.0845	2.40425	3.34419e-09	2.06193e-07	yes	AT2G28950	ATEXPA6 (ARABIDOPSIS THALIANA EXPANSIN A6)
Bra035741	34.2866	157.42	2.1989	1.7998e-10	1.5459e-08	yes	AT3G20820	leucine-rich repeat family protein
Bra035778	23.914	282.505	3.56235	0	0	yes	AT3G20470	GRP5 (GLYCINE-RICH PROTEIN 5); structural constituent of cell wall
Bra035800	44.9822	13.7309	-1.71192	8.81544e-07	2.89452e-05	yes	AT3G20250	APUM5 (Arabidopsis Pumilio 5); RNA binding / binding
Bra035852	8.36948	56.5617	2.75662	1.19948e-12	1.59224e-10	yes	AT5G63180	pectate lyase family protein
Bra035907	44.9216	2.98526	-3.91148	0	0	yes	AT5G62165	AGL42 (AGAMOUS LIKE 42); transcription factor
Bra035917	58.5967	7.07746	-3.04951	6.87006e-13	9.97284e-11	yes	AT5G61660	glycine-rich protein
Bra035919	15.3343	2.96552	-2.37041	2.30346e-07	8.94818e-06	yes	AT5G61590	AP2 domain-containing transcription factor family protein
Bra035952	15.0532	2.53718	-2.56878	1.40696e-07	5.84031e-06	yes	AT5G60910	AGL8 (agamous-like 8); transcription factor
Bra036123	13.6543	4.40264	-1.63291	2.81718e-05	0.000545909	yes	AT5G29000	myb family transcription factor
Bra036155	2.93063	15.7219	2.42349	4.54857e-08	2.10652e-06	yes	AT5G48900	pectate lyase family protein
Bra036259	16.2053	0.81952	-4.30554	9.9587e-13	1.35085e-10	yes	AT4G02520	ATGSTF2 (GLUTATHIONE S-TRANSFERASE PHI 2); glutathione binding / glutathione transferase
Bra036289	15.4232	5.05112	-1.61042	5.19324e-06	0.000131947	yes	AT4G02180	DC1 domain-containing protein
Bra036334	2.09109	21.7737	3.38026	1.55431e-15	3.60586e-13	yes	Non-Synteny	0
Bra036362	45.03	11.1857	-2.00924	8.756e-07	2.87881e-05	yes	AT3G25882	NIMIN-2 (NIM1-INTERACTING 2)
Bra036401	2.2707	16.3779	2.85054	1.28924e-05	0.000284216	yes	Non-Synteny	0
Bra036405	1.0831	12.9009	3.57424	1.19904e-12	1.59224e-10	yes	Non-Synteny	0
Bra036418	35.4437	11.7696	-1.59047	5.48688e-05	0.000943872	yes	AT3G03980	short-chain dehydrogenase/reductase (SDR) family protein
Bra036546	15.2643	3.97137	-1.94246	6.00382e-06	0.000149049	yes	AT5G25610	RD22; nutrient reservoir
Bra036550	13.4529	0.585675	-4.52167	0	0	yes	AT5G25770	unknown protein
Bra036575	44.2933	6.61029	-2.7443	2.72138e-12	3.39461e-10	yes	AT5G26340	MSS1; carbohydrate transmembrane transporter/ hexose:hydrogen symporter/ high-affinity hydrogen:glucose symporter/ sugar:hydrogen symporter
Bra036631	14.8091	1.31001	-3.49883	6.11289e-13	9.03216e-11	yes	AT5G27420	zinc finger (C3HC4-type RING finger) family protein
Bra036751	10.9277	3.72818	-1.55144	2.61141e-05	0.000510016	yes	AT1G34420	leucine-rich repeat family protein / protein kinase family protein
Bra036755	0	12.3448	1.79769e+308	9.3592e-10	6.6952e-08	yes	AT1G34580	monosaccharide transporter, putative
Bra036892	3.92645	13.2327	1.75281	2.19937e-05	0.000444585	yes	AT4G14740	phosphoinositide binding
Bra036934	30.1692	9.29772	-1.69813	1.50824e-05	0.000323308	yes	#N/A	#N/A
Bra036963	2.39088	10.2926	2.106	5.76088e-05	0.000984864	yes	#N/A	#N/A
Bra037033	28.1078	1.60397	-4.13125	2.44249e-15	5.31842e-13	yes	AT4G32950	protein phosphatase 2C, putative / PP2C, putative
Bra037117	11.8215	4.12413	-1.51925	3.96701e-05	0.000724919	yes	AT5G67340	armadillo/beta-catenin repeat family protein / U-box domain-containing protein
Bra037160	2.1612	10.7724	2.31743	2.04329e-06	5.87043e-05	yes	AT5G66610	DAR7 (DA1-RELATED PROTEIN 7); zinc ion binding
Bra037177	34.6266	0.935142	-5.21055	0	0	yes	AT5G66400	RAB18 (RESPONSIVE TO ABA 18)
Bra037196	234.396	1265.14	2.43228	4.67698e-09	2.82474e-07	yes	AT2G10940	protease inhibitor/seed storage/lipid transfer protein (LTP) family protein
Bra037226	8.3391	29.6624	1.83067	2.18219e-06	6.21681e-05	yes	AT2G18300	basic helix-loop-helix (bHLH) family protein
Bra037240	244.809	36.5464	-2.74386	5.74252e-12	6.50897e-10	yes	AT2G18050	HIS1-3 (HISTONE H1-3); DNA binding / nucleosomal DNA binding
Bra037269	26.5007	5.38401	-2.29928	6.6171e-06	0.000161511	yes	Non-Synteny	0
Bra037302	26.6282	6.35023	-2.06807	3.20526e-08	1.56623e-06	yes	AT2G16430	PAP10 (PURPLE ACID PHOSPHATASE 10); acid phosphatase/ protein serine/threonine phosphatase
Bra037385	5.6747	22.1294	1.96335	1.74468e-06	5.15575e-05	yes	AT4G01080	unknown protein
Bra037487	13.5254	0.871223	-3.95648	0	0	yes	AT5G48400	ATGLR1.2; intracellular ligand-gated ion channel
Bra037520	15.1445	2.86568	-2.40185	1.34309e-10	1.1907e-08	yes	AT5G47910	RBOHD (RESPIRATORY BURST OXIDASE HOMOLOGUE D); NAD(P)H oxidase
Bra037555	335.31	72.2953	-2.21352	2.65289e-08	1.32234e-06	yes	AT3G18830	ATPLT5 (POLYOL TRANSPORTER 5); D-ribose transmembrane transporter/ D-xylose transmembrane transporter/ carbohydrate transmembrane transporter/ galactose transmembrane transporter/ glucose transmembrane transporter/ glycerol transmembrane transporter/ mann
Bra037699	13.8868	3.8762	-1.841	4.76246e-05	0.000840814	yes	AT2G43570	chitinase, putative
Bra037735	36.9814	6.30392	-2.55248	6.81197e-08	3.03579e-06	yes	Non-Synteny	0
Bra037741	29.617	9.63488	-1.62009	6.79866e-06	0.000165263	yes	AT2G43020	ATPAO2 (Polyamine oxidase 2); amine oxidase/ electron carrier/ oxidoreductase
Bra037743	14.4696	1.84926	-2.96801	5.09466e-09	3.02547e-07	yes	AT2G43000	anac042 (Arabidopsis NAC domain containing protein 42); transcription factor
Bra037811	28.4218	6.86333	-2.05002	4.8885e-06	0.000124971	yes	AT5G65300	unknown protein
Bra038080	22.2656	4.95941	-2.16658	3.16534e-08	1.54977e-06	yes	AT4G15550	IAGLU (INDOLE-3-ACETATE BETA-D-GLUCOSYLTRANSFERASE); UDP-glycosyltransferase/ transferase, transferring glycosyl groups
Bra038081	7.46592	27.9654	1.90525	1.47598e-05	0.000317765	yes	AT4G15510	photosystem II reaction center PsbP family protein
Bra038201	24.1615	7.78259	-1.63439	1.1365e-05	0.000256935	yes	#N/A	#N/A
Bra038235	12.2167	36.162	1.56562	1.17526e-05	0.000263662	yes	AT3G19850	phototropic-responsive NPH3 family protein
Bra038281	487.762	162.492	-1.5858	2.39185e-05	0.000476508	yes	AT3G45640	ATMPK3 (ARABIDOPSIS THALIANA MITOGEN-ACTIVATED PROTEIN KINASE 3); MAP kinase/ kinase/ protein binding / protein kinase
Bra038290	54.8389	17.9118	-1.61429	6.52052e-06	0.00015994	yes	Non-Synteny	0
Bra038291	90.8255	27.438	-1.72692	6.1671e-07	2.12915e-05	yes	AT3G45300	IVD (ISOVALERYL-COA-DEHYDROGENASE); ATP binding / isovaleryl-CoA dehydrogenase
Bra038442	2.55609	94.1057	5.20227	0	0	yes	Non-Synteny	0
Bra038461	21.9034	6.29609	-1.79863	1.85485e-05	0.000386267	yes	Non-Synteny	0
Bra038475	14.7972	1.68501	-3.1345	1.22823e-07	5.15876e-06	yes	Non-Synteny	0
Bra038486	37.4126	13.5112	-1.46937	5.36991e-05	0.000928254	yes	AT4G16563	aspartyl protease family protein
Bra038499	46.5415	13.3547	-1.80117	7.16665e-07	2.42043e-05	yes	AT4G16690	MES16 (METHYL ESTERASE 16); catalytic/ hydrolase, acting on ester bonds / methyl indole-3-acetate esterase/ methyl jasmonate esterase
Bra038546	18.2315	5.34585	-1.76994	2.33104e-05	0.00046664	yes	AT2G18680	unknown protein
Bra038558	8.07225	34.5202	2.0964	1.22359e-05	0.000272651	yes	AT2G18969	FUNCTIONS IN: molecular_function unknown; INVOLVED IN: biological_process unknown; LOCATED IN: cellular_component unknown; BEST Arabidopsis thaliana protein match is: transcription factor/ transcription regulator (TAIR:AT4G30180.1); Has 49 Blast hits to 49 proteins in 8 species: Archae - 0; Bacteria - 0; Metazoa - 0; Fungi - 0; Plants - 49; Viruses - 0; Other Eukaryotes - 0 (source: NCBI BLink).
Bra038567	15.5467	4.51752	-1.783	6.96542e-06	0.000168521	yes	AT2G19130	S-locus lectin protein kinase family protein
Bra038579	14.7488	2.38404	-2.62912	2.98039e-11	3.03206e-09	yes	#N/A	#N/A
Bra038602	90.7667	29.4341	-1.62467	1.17582e-05	0.000263662	yes	AT5G63030	glutaredoxin, putative
Bra038614	13.881	86.8181	2.64488	1.12843e-12	1.51441e-10	yes	AT5G63180	pectate lyase family protein
Bra038621	32.391	133.197	2.0399	2.46922e-08	1.24076e-06	yes	AT5G63310	NDPK2 (NUCLEOSIDE DIPHOSPHATE KINASE 2); ATP binding / nucleoside diphosphate kinase/ protein binding
Bra038663	23.8851	6.85159	-1.8016	1.21994e-05	0.000272081	yes	AT5G63790	ANAC102 (ARABIDOPSIS NAC DOMAIN CONTAINING PROTEIN 102); transcription factor
Bra038866	39.9444	7.1568	-2.48061	1.16731e-08	6.29915e-07	yes	AT3G50900	unknown protein
Bra038946	119.855	34.8019	-1.78405	3.43599e-07	1.28054e-05	yes	AT5G34850	PAP26 (PURPLE ACID PHOSPHATASE 26); acid phosphatase/ protein serine/threonine phosphatase
Bra038949	49.9616	4.69281	-3.4123	0	0	yes	AT5G33290	XGD1 (XYLOGALACTURONAN DEFICIENT 1); UDP-xylosyltransferase/ catalytic
Bra039052	52.4673	15.3581	-1.77242	4.67011e-07	1.67766e-05	yes	AT3G28510	AAA-type ATPase family protein
Bra039059	10.7947	59.0685	2.45206	2.53135e-09	1.62366e-07	yes	AT3G28200	peroxidase, putative
Bra039113	705.434	2818.1	1.99814	4.22959e-05	0.000762438	yes	AT3G01500	CA1 (CARBONIC ANHYDRASE 1); carbonate dehydratase/ zinc ion binding
Bra039217	36.5739	12.5394	-1.54434	4.98419e-05	0.000871285	yes	AT2G23810	TET8 (TETRASPANIN8)
Bra039404	0.159994	25.9295	7.34043	1.66089e-13	2.69466e-11	yes	AT3G05860	MADS-box protein (AGL45)
Bra039460	14.2339	4.07644	-1.80395	5.54868e-06	0.000138986	yes	AT3G05120	GID1A (GA INSENSITIVE DWARF1A); hydrolase
Bra039550	5.29376	16.9409	1.67815	1.9188e-05	0.000397251	yes	AT4G15430	FUNCTIONS IN: molecular_function unknown; INVOLVED IN: biological_process unknown; LOCATED IN: endomembrane system, membrane; EXPRESSED IN: 20 plant structures; EXPRESSED DURING: 13 growth stages; CONTAINS InterPro DOMAIN/s: Protein of unknown function DUF221 (InterPro:IPR003864); BEST Arabidopsis thaliana protein match is: early-responsive to dehydration protein-related / ERD protein-related (TA…
Bra039648	12.8291	56.6526	2.14272	3.9389e-08	1.86594e-06	yes	#N/A	#N/A
Bra039844	84.1409	243.192	1.53121	5.86529e-05	0.000999959	yes	#N/A	#N/A
Bra039936	4.64335	48.2566	3.37749	7.32747e-15	1.44357e-12	yes	AT2G22920	serine carboxypeptidase S10 family protein
Bra039945	8.22596	118.938	3.85388	0	0	yes	Non-Synteny	0
Bra039982	68.5814	21.9008	-1.64684	5.62251e-06	0.000140469	yes	AT2G29420	ATGSTU7 (ARABIDOPSIS THALIANA GLUTATHIONE S-TRANSFERASE TAU 7); glutathione transferase
Bra039983	18.9313	2.79306	-2.76086	2.6867e-09	1.70567e-07	yes	AT2G29420	ATGSTU7 (ARABIDOPSIS THALIANA GLUTATHIONE S-TRANSFERASE TAU 7); glutathione transferase
Bra040067	56.9622	16.2876	-1.80623	1.89755e-06	5.50912e-05	yes	AT4G32150	ATVAMP711 (ARABIDOPSIS THALIANA VESICLE-ASSOCIATED MEMBRANE PROTEIN 711)
Bra040095	23.9691	7.42951	-1.68984	2.48676e-06	6.96714e-05	yes	AT4G16790	hydroxyproline-rich glycoprotein family protein
Bra040152	28.6741	4.96597	-2.5296	1.5438e-10	1.35412e-08	yes	AT3G04060	anac046 (Arabidopsis NAC domain containing protein 46); transcription factor
Bra040164	18.2346	1.80923	-3.33323	1.55431e-15	3.60586e-13	yes	AT4G17550	transporter-related
Bra040301	2.87228	11.8086	2.03957	6.38441e-07	2.1896e-05	yes	#N/A	#N/A
Bra040520	6.75039	258.609	5.25966	0	0	yes	AT3G01500	CA1 (CARBONIC ANHYDRASE 1); carbonate dehydratase/ zinc ion binding
Bra040608	13.6868	3.39049	-2.01322	1.24215e-06	3.87362e-05	yes	AT3G02875	ILR1 (IAA-LEUCINE RESISTANT 1); IAA-Leu conjugate hydrolase/ IAA-Phe conjugate hydrolase/ metallopeptidase
Bra040633	49.18	15.7144	-1.64598	8.21278e-06	0.000195274	yes	AT1G66690	S-adenosyl-L-methionine:carboxyl methyltransferase family protein
Bra040669	4.65144	28.3953	2.6099	2.06729e-09	1.35399e-07	yes	Non-Synteny	0
Bra040674	24.4452	88.5567	1.85705	5.19008e-08	2.36826e-06	yes	#N/A	#N/A
Bra040801	25.0936	8.71703	-1.52541	3.19707e-05	0.00060627	yes	#N/A	#N/A
Bra040932	12.4466	60.9874	2.29276	3.66454e-08	1.75948e-06	yes	#N/A	#N/A
Bra040997	24.2148	1.20292	-4.33127	2.76223e-13	4.33968e-11	yes	#N/A	#N/A
Bra041057	34.0704	12.2288	-1.47823	1.98473e-10	1.68147e-08	yes	#N/A	#N/A
Bra041142	25.1129	82.2619	1.71179	1.12214e-05	0.000253918	yes	#N/A	#N/A
Bra041159	37.4882	10.3043	-1.8632	4.1869e-06	0.000109748	yes	#N/A	#N/A

## Sheet: SupTable 2 Alignment II DEGs
DEGs	G1	G2	P1	P2	FC(P/G)	Log2FC	CCDhit	BlastToBrra	Identity	E-value	BlastToArth	Identity	E-value	BinCode	BinName
c25016g3i1	0	0	3228.76	2723.91	2977.34	11.5398	Condensation superfamily	Bra036208	99.53	4e-105	AT3G29590.1	86.26	3e-66	16.8.1.21	secondary metabolism.flavonoids.anthocyanins.anthocyanin 5-aromatic acyltransferase
c23142g1i5	0	0	2572.6	2142.28	2358.44	11.2036	no hit	Bra008661	89.57	2e-56	AT5G15970.1	77.78	2e-30	31.1	cell.organisation KIN2, COR6.6
c20348g1i2	0.386	1	2514.53	3243.02	1700.99	10.7322	PLN00053	Bra008392	94.09	0	AT1G79040.1	91.96	6e-174	1.1.1.2	PS.lightreaction.photosystem II.PSII polypeptide subunits PsbR
c25065g1i1	0	0	1022.06	1876.5	1450.28	10.5021	no hit	Bra011671	98.07	4e-98	AT4G36220.1	94.69	2e-88	16.2.1.8	secondary metabolism.phenylpropanoids.lignin biosynthesis.F5H
c2763g1i2	1.333	1.278	2672.13	2547.9	1132.52	10.1453	NADB_Rossmann superfamily	Bra027457	100	1e-177	AT5G42800.1	89.57	2e-129	16.8.3.1	secondary metabolism.flavonoids.dihydroflavonols.dihydroflavonol 4-reductase
c22550g2i1	0.289	1.104	1478.33	2230.81	1093.76	10.0951	ATP-synt_B	Bra011329	90.48	0	AT4G32260.1	83.18	0	1.1.4.9	PS.lightreaction.ATP synthase.subunit B_ (ATPX)
Bra013652	1.087	1.887	2928.79	2425.22	1076.8	10.0725	PLN03178	Bra013652	100	0	AT4G22880.1	90.29	0	16.8.1.1	secondary metabolism.flavonoids.anthocyanins.leucocyanidin dioxygenase
Bra027457	0.552	0.556	1933.17	1353.67	1058.18	10.0474	PLN02650	Bra027457	100	0	AT5G42800.1	85.75	0	16.8.3.1	secondary metabolism.flavonoids.dihydroflavonols.dihydroflavonol 4-reductase
c2763g1i1	0	0.53	1434.82	1238.79	1057.55	10.0465	FR_SDR_e	Bra027457	100	0	AT5G42800.1	89.87	0	16.8.3.1	secondary metabolism.flavonoids.dihydroflavonols.dihydroflavonol 4-reductase
c22680g1i1	0.351	0.6	1315.82	1237.67	865.974	9.75818	Condensation superfamily	Bra030550	97.41	0	AT1G03495.1	87.18	0	16.8.1.21	secondary metabolism.flavonoids.anthocyanins.anthocyanin 5-aromatic acyltransferase
c30915g1i1	0	0	1062.14	616.107	840.124	9.71446	PLN02457	Bra003126	98.04	5e-44	AT3G53260.1	72.95	7e-15	16.2.1.1	secondary metabolism.phenylpropanoids.lignin biosynthesis.PAL
c17625g1i1	0.386	0.209	885.996	1115.28	771.974	9.59241	no hit	Bra011405	92.54	0	AT4G33010.1	84.01	0	1.2.4.1	PS.photorespiration.glycine cleavage.P subunit
c29360g1i1	0.272	0.096	731.357	1069.04	761.147	9.57203	KOW_RPL26	Bra022734	92.54	0	AT5G54600.1	89.06	0	29.2.1.1.1.2.24	protein.synthesis.ribosomal protein.prokaryotic.chloroplast.50S subunit.L24
c24499g2i2	0	0	859.376	614.098	737.737	9.52696	Peptidase_S10 superfamily	Bra039936	93.22	2e-150	AT2G23000.1	90.34	7e-136	29.5.5	protein.degradation.serine protease
c25807g1i1	0	0	595.188	802.63	699.909	9.45102	no hit	Bra033982	95.42	1e-64	AT1G67740.1	84.67	5e-37	1.1.1.2	PS.lightreaction.photosystem II.PSII polypeptide subunits PsbY
c23730g1i1	2.183	0.226	1182.77	1881.23	695.396	9.44169	PLN03103 superfamily	Bra026398	94.81	0	AT4G26850.1	90.04	0	21.2.1.2	redox.ascorbate and glutathione.ascorbate.GDP-L-galactose-hexose-1-phosphate guanyltransferase
c20952g1i2	0.07	0	563.852	722.381	622.335	9.28155	PEP_TPR_lipo	Bra008495	90.05	0	AT1G80130.1	76.76	0	35.2	not assigned.unknown
c3563g1i2	0.254	0	674.399	697.93	609.729	9.25202	SANT	Bra039763	81.94	5e-129	AT1G66390.1	72.17	4e-122	27.3.25	RNA.regulation of transcription.MYB domain transcription factor family
c6898g1i1	0.114	0.148	685.953	672.149	601.283	9.2319	beta_CA superfamily	Bra023485	95.81	0	AT5G14740.1	91.29	0	8.3	TCA / org transformation.carbonic anhydrases
c24674g2i1	0	0	554.011	644.649	600.33	9.22961	no hit	Bra011679	96.89	1e-71	AT4G36390.1	91.3	7e-60	15.2	metal handling.binding, chelation and storage
c3050g1i1	0	0	534.078	615.502	575.79	9.1694	no hit	Bra028624	95.61	2e-101	AT5G09660.4	92.51	4e-91	6.3	gluconeogenesis / glyoxylate cycle.Malate DH
c25739g1i1	0	0	473.326	556.289	515.808	9.01069	no hit	Bra008824	83.74	2e-57	AT5G13510.1	81.28	7e-50	29.2.1.1.1.2.10	protein.synthesis.ribosomal protein.prokaryotic.chloroplast.50S subunit.L10
c26088g1i1	0	0	385.649	625.96	506.805	8.98529	no hit	Bra031598	96.94	3e-89	AT1G07890.3	90.95	4e-79	21.2.1	redox.ascorbate and glutathione.ascorbate
Bra038445	0.666	1.278	910.774	1069.14	502.513	8.97302	PLN02152	Bra038445	100	0	AT4G14090.1	80.69	0	26.2	misc.UDP glucosyl and glucoronyl transferases
c22420g1i1	0.105	0	627.759	423.689	500.45	8.96708	CIPK_C	Bra011236	92.42	0	AT4G30960.1	83.25	0	29.4	protein.postranslational modification
c25438g1i3	0	0	423.531	558.504	492.018	8.94257	no hit	Bra031602	94.27	9e-121	AT1G07920.1	91.04	2e-108	#N/A	#N/A
c13683g2i1	0.21	0.043	520.876	582.591	490.664	8.93859	PLN02438	Bra011830	96.47	0	AT4G39800.1	91.45	0	3.4.3	minor CHO metabolism.myo-inositol.InsP Synthases
Bra008570	0.307	0.383	670.692	571.649	462.58	8.85356	PLN02473	Bra008570	100	0	AT5G17220.1	88.84	0	26.9	misc.glutathione S transferases
c6896g1i1	0	0	305.452	566.396	436.924	8.77124	PEPCK_HprK superfamily	Bra020448	92.39	4e-72	AT5G57345.1	89.36	3e-66	35.2	not assigned.unknown
c22961g1i3	0	0	501.236	368.386	435.811	8.76756	UCH	Bra022490	90.28	2e-168	AT1G65170.1	83.11	7e-110	29.5.11	protein.degradation.ubiquitin
c1260g1i1	0.43	0	525.71	507.861	426.161	8.73525	no hit	Bra013652	95.58	1e-132	AT4G22880.1	92.18	3e-119	16.8.1.1	secondary metabolism.flavonoids.anthocyanins.leucocyanidin dioxygenase
Bra030550	0.14	0.174	477.954	490.492	419.38	8.71212	Condensation superfamily	Bra030550	100	0	AT1G03495.1	85.44	0	16.8.1.21	secondary metabolism.flavonoids.anthocyanins.anthocyanin 5-aromatic acyltransferase
Bra019350	0.622	1.043	784.598	739.024	416.268	8.70137	PLN03178	Bra019350	100	0	AT4G22880.1	88.81	0	16.8.1.1	secondary metabolism.flavonoids.anthocyanins.leucocyanidin dioxygenase
c18607g1i1	0.903	3.504	1200.04	1346.6	397.79	8.63586	Glycosyltransferase_GTB_type superfamily	Bra029045	68.36	4e-55	AT5G54060.1	86.19	0	16.8.3	secondary metabolism.flavonoids.dihydroflavonols
c30144g1i1	0	0	259.701	493.167	377.434	8.56008	no hit	Bra033802	95.38	1e-84	AT3G46780.1	86.36	1e-58	27.2	RNA.transcription
c15457g1i1	0	0	318.686	422.479	371.582	8.53754	Cation_ATPase_N	Bra011172	98.08	1e-71	AT4G30190.2	91.67	3e-58	34.1.2	transport.p- and v-ATPases.H+-exporting ATPase
c22961g1i2	0	0	420.128	305.954	364.041	8.50796	no hit	Bra037497	95.45	0.25	AT2G23300.1	90	0.049	30.2.3	signalling.receptor kinases.leucine rich repeat III
Bra036208	0.123	0.4	482.506	416.524	357.126	8.48029	Condensation superfamily	Bra036208	100	0	AT3G29590.1	84.44	0	16.8.1.21	secondary metabolism.flavonoids.anthocyanins.anthocyanin 5-aromatic acyltransferase
c22911g1i1	0.114	0	306.157	430.444	349.386	8.44868	PLN00037	Bra038863	95.3	0	AT3G50820.1	90.36	0	1.1.1.2	PS.lightreaction.photosystem II.PSII polypeptide subunits PsbO2
c24225g1i1	2.692	0	472.112	1148.72	345.872	8.4341	no hit	Bra028906	98.47	3e-93	AT5G01530.1	92.78	1e-77	1.1.1.1	PS.lightreaction.photosystem II.LHC-II. LHCB4
c5010g1i1	0	0	292.153	390.198	342.175	8.41859	no hit	Bra023597	93.81	3e-80	AT5G17170.1	90.72	3e-72	29.8	protein.assembly and cofactor ligation
Bra002062	2.104	0.426	815.999	714.331	338.263	8.402	ALMT	Bra002062	100	0	AT2G17470.1	84.38	0	35.2	not assigned.unknown
c13503g1i1	0.105	0.13	372.328	371.606	333.751	8.38263	GST_C_Phi	Bra018543	97.18	0	AT2G02930.1	91.59	0	26.9	misc.glutathione S transferases
c25959g1i1	0.21	0	419.445	314.003	332.782	8.37843	no hit	Bra001086	87.5	7e-29	AT5G42530.1	82.14	3e-13	35.2	not assigned.unknown
c22593g1i3	0	0	324.897	336.117	331.507	8.3729	no hit	Bra023602	94.27	3e-80	AT5G17220.1	87.5	5e-63	26.9	misc.glutathione S transferases
c5980g1i2	0	0	168.827	489.342	330.084	8.36669	no hit	Bra017932	99	1e-97	AT1G21600.1	94.03	3e-84	27.3	RNA.regulation of transcription
c20739g1i1	0	0	447.767	197.102	323.435	8.33733	AUX_IAA	Bra024406	99.02	0	AT5G65670.1	90.09	0	27.3.40	RNA.regulation of transcription.Aux/IAA family
c7414g1i1	0.43	0.278	425.103	447.837	323.095	8.33581	Ribosomal_L14e	Bra026380	95.02	0	AT4G27090.1	92.27	2e-166	29.2.1.2.2.14	protein.synthesis.ribosomal protein.eukaryotic.60S subunit.L14
c17134g2i1	0	0	239.096	359.151	300.124	8.22941	Ribosomal_L31e	Bra026455	96.17	8e-81	AT4G26230.1	93.44	2e-74	29.2.1.2.2.31	protein.synthesis.ribosomal protein.eukaryotic.60S subunit.L31
c7105g1i1	0	0	457.371	139.995	299.683	8.22729	no hit	Bra008242	95.04	5e-58	AT1G76180.1	82.52	1e-33	20.2.99	stress.abiotic.unspecified
c25680g1i1	0	0	322.957	263.638	294.298	8.20113	no hit	Bra003644	87.42	3e-174	AT1G78380.1	87.98	4e-177	26.9	misc.glutathione S transferases
c29170g1i1	0.175	0	301.42	302.637	278.647	8.12229	no hit	Bra013378	93.05	0	AT4G19170.1	83.05	0	17.1.1.1.10	hormone metabolism.abscisic acid.synthesis-degradation.synthesis.9-cis-epoxycarotenoid dioxygenase
c27225g1i1	0	0	300.434	244.865	273.649	8.09619	Condensation superfamily	Bra036208	97.28	9e-140	AT3G29590.1	83.33	5e-84	16.8.1.21	secondary metabolism.flavonoids.anthocyanins.anthocyanin 5-aromatic acyltransferase
c14149g2i1	0	0	240.364	302.879	272.622	8.09076	PTZ00218	Bra011477	96.43	2e-74	AT4G33865.1	87.5	7e-48	29.2.1.2.1.29	protein.synthesis.ribosomal protein.eukaryotic.40S subunit.S29
c5980g1i1	0	0	179.514	356.669	269.091	8.07195	no hit	Bra015701	88	1.7	AT5G22820.2	100	0.34	35.2	not assigned.unknown
c10160g1i1	0	0	228.561	303.726	267.144	8.06147	no hit	Bra025870	95.6	7e-68	AT1G21065.1	80.14	1e-30	35.2	not assigned.unknown
c29524g1i1	0	0	274.258	254.027	265.142	8.05062	no hit	Bra033958	95.96	1e-39	AT1G56130.1	82.76	2e-17	30.2.8.2	signalling.receptor kinases.leucine rich repeat VIII.VIII-2
c9598g1i1	0.193	0	192.315	385.513	264.399	8.04658	PLN00045	Bra011057	92.38	2e-175	AT4G28750.1	84.52	4e-126	1.1.2.2	PS.lightreaction.photosystem I.PSI polypeptide subunits PSAE-1
c23217g1i1	0	0	198.407	319.776	260.091	8.02288	no hit	Bra013859	95.4	7e-75	AT4G25050.2	85.51	3e-39	11.1.12	lipid metabolism.FA synthesis and FA elongation.ACP protein
c25017g2i3	0	0	249.068	267.487	259.278	8.01835	no hit	Bra037953	95.35	3e-94	AT5G49740.1	83.41	2e-56	15.1	metal handling.acquisition
c29175g1i1	0.228	0	253.75	315.116	256.224	8.00126	PTZ00184	Bra020155	94.85	0	AT5G21274.1	90.83	1e-177	30.3	signalling.calcium
Bra000576	0	0.2	291.448	265.817	254.211	7.98988	Peptidase_S10 superfamily	Bra000576	100	0	AT2G23000.1	86.69	0	29.5.5	protein.degradation.serine protease
c20257g2i1	0	0.243	232.246	324.364	249.046	7.96027	Peptidase_M17 superfamily	Bra011232	97.69	0	AT4G30920.1	92.13	2e-179	29.5	protein.degradation
c16844g2i1	0.465	0	341.318	270.101	248.852	7.95914	no hit	Bra033837	96.49	4e-132	AT3G45600.1	81.4	2e-71	33.99	development.unspecified
Bra021883	0.105	0	285.487	215.476	238.937	7.90049	no hit	Bra021883	100	0	AT2G33850.1	77.47	2e-149	35.2	not assigned.unknown
c24843g5i1	0.026	0.078	213.332	278.683	234.798	7.87528	ATPase-IIIA_H	Bra011172	94.57	0	AT2G18960.1	86.3	0	#N/A	#N/A
c25664g1i1	0	0.104	219.955	271.578	234.569	7.87387	MsrA	Bra013865	93.1	0	AT4G25130.1	83.85	0	29.4	protein.postranslational modification
c26288g1i1	0	0	203.078	255.552	230.315	7.84746	no hit	Bra015638	81.45	2e-106	AT1G78040.1	76.44	2e-79	20.2.99	stress.abiotic.unspecified
c24134g1i2	0	0	222.415	235.544	229.98	7.84536	no hit	Bra007945	88.95	0	AT1G70830.1	89.89	0	20.1	stress.biotic
c12994g1i1	0.053	0.061	205.279	277.8	229.46	7.8421	chlI	Bra013314	95.2	0	AT4G18480.1	90.17	0	19.1	tetrapyrrole synthesis.magnesium chelatase
c14036g1i1	1.157	1.148	464.481	506.033	225.903	7.81956	41701	Bra028586	92.98	0	AT5G10450.4	85.54	0	30.7	signalling.14-3-3 proteins
c26117g1i1	0	0	191.253	250.541	221.897	7.79375	PspA	Bra022486	95.49	0	AT1G65260.1	89.49	0	27.3.99	RNA.regulation of transcription.unclassified
c29665g1i1	0.061	0.043	197.442	262.621	219.612	7.77881	tig	Bra035563	90.89	0	AT5G55220.1	89.81	0	29.6	protein.folding
c22294g1i2	0	0	318.318	115.751	218.034	7.76841	no hit	Bra013714	96.02	2e-89	AT4G23590.1	87.56	3e-66	16.1.3	secondary metabolism.isoprenoids.tocopherol biosynthesis
Bra037887	0.175	0.174	241.188	257.102	212.98	7.73457	bHLH-MYC_N	Bra037887	100	0	AT4G09820.1	83.95	0	27.3.6	RNA.regulation of transcription.bHLH,Basic Helix-Loop-Helix family
c25715g1i1	0	0	202.417	220.814	212.615	7.7321	PROF	Bra011099	93.38	6e-169	AT4G29350.1	90.33	8e-153	31.1	cell.organisation
c14910g1i1	0	0	199.827	216.88	209.353	7.7098	no hit	Bra008489	80.15	2e-66	AT1G80180.1	80.86	6e-39	35.2	not assigned.unknown
c9136g2i1	1.622	0	440.906	308.58	207.478	7.69682	PLN02627	Bra024262	97.47	1e-91	AT5G64050.1	88.35	1e-70	29.1.17	protein.aa activation.glutamate-tRNA ligase
c21914g1i1	0	0	186.256	204.873	196.565	7.61886	DnaJ_zf superfamily	Bra033787	97.04	0	AT3G47650.1	84.35	2e-123	33.99	development.unspecified
Bra008357	0	0.756	322.773	207.947	193.295	7.59466	GST_C_Tau	Bra008357	100	3e-178	AT1G78380.1	84.84	1e-106	26.9	misc.glutathione S transferases
c2876g1i1	0	0	222.231	160.681	192.456	7.58838	PKc_like superfamily	Bra010263	97.62	1e-119	AT4G30960.1	80.84	3e-67	29.4	protein.postranslational modification
c23630g3i1	0	0.235	235.931	186.935	190.097	7.57059	CIPK_C	Bra028911	94.82	0	AT5G01810.1	80.18	2e-111	29.4	protein.postranslational modification
c23772g1i1	0	0.078	169.944	220.281	188.751	7.56034	pdxS	Bra028901	92.88	0	AT5G01410.1	85.65	0	18	Co-factor and vitamine metabolism
c23586g1i3	0	0	162.367	205.26	184.813	7.52993	no hit	Bra037609	98.17	3e-132	AT3G44890.1	88.28	6e-96	29.2.1.1.1.2.9	protein.synthesis.ribosomal protein.prokaryotic.chloroplast.50S subunit.L9
c23828g1i2	0	0	170.486	194.088	183.287	7.51796	no hit	Bra039760	93.18	1e-131	AT1G66330.1	89.29	3e-113	33.99	development.unspecified
c29470g1i1	0	0.139	151.192	229.819	179.061	7.48431	Ribosomal_L13e	Bra029931	94.98	0	AT3G49010.1	89.48	0	29.2.1.2.2.13	protein.synthesis.ribosomal protein.eukaryotic.60S subunit.L13
c25339g1i3	0	0.826	302.775	194.475	176.663	7.46486	no hit	Bra013911	89.1	6e-97	AT4G25670.1	88.08	2e-89	35.2	not assigned.unknown
c1006g1i1	0.859	0	436.473	54.166	172.312	7.42888	no hit	Bra024326	98.75	5e-117	AT5G64770.1	83.33	3e-67	35.2	not assigned.unknown
c962g1i1	0	0	144.288	190.481	168.385	7.39562	GrpE superfamily	Bra002101	90.64	8e-102	AT5G17710.2	90.71	2e-102	29.6	protein.folding
c24121g2i1	0	0.122	202.32	146.665	165.403	7.36984	FRQ1	Bra020040	95.67	0	AT5G19450.1	92.43	0	30.3	signalling.calcium
c21173g1i2	0	0	118.513	206.785	163.649	7.35446	no hit	Bra020461	78.25	8e-65	AT5G57180.2	71.21	2e-31	27.3.34	RNA.regulation of transcription.Orphan family
c21152g1i1	0	0	134.24	187.407	161.824	7.33828	no hit	Bra016541	84.39	6e-94	AT1G74560.3	81.76	1e-138	28.1	DNA.synthesis/chromatin structure
c23523g1i4	0	0	210.828	102.255	157.541	7.29959	no hit	Bra013382	96.42	0	AT4G19200.1	82.25	9e-154	35.1.42	not assigned.no ontology.proline rich family
c8817g2i1	0	0	174.875	137.453	157.164	7.29613	TAXi_C	Bra038486	92.01	0	AT4G16563.1	87.22	4e-170	29.5.4	protein.degradation.aspartate protease
c7274g1i1	0	0.374	151.94	216.965	156.236	7.28759	no hit	Bra037920	87.87	2e-105	AT4G10480.1	83.93	2e-89	29.2.4	protein.synthesis.elongation
c27118g1i1	0	0	119.553	180.701	151.127	7.23962	no hit	Bra028849	93.27	2e-91	AT5G03120.1	82.76	8e-62	35.2	not assigned.unknown
c21016g1i2	0	0.417	237.687	118.607	148.239	7.21178	no hit	Bra023567	94.76	9e-90	AT5G16470.1	87.14	3e-68	27.3.11	RNA.regulation of transcription.C2H2 zinc finger family
c22602g2i1	0	0	113.874	180.29	148.082	7.21025	Trans_IPPS_HT	Bra011709	90.54	0	AT4G36810.1	79.8	0	16.1.1.10	secondary metabolism.isoprenoids.non-mevalonate pathway.geranylgeranyl pyrophosphate synthase
c22139g1i1	0	0	158.444	133.302	146.873	7.19843	no hit	Bra028836	93.16	2e-161	AT5G03380.1	81.93	2e-110	34.12	transport.metal
Bra032670	1.385	1.974	320.811	454.785	145.101	7.18091	PLN02869	Bra032670	100	0	AT1G02205.3	89.11	0	16.7	secondary metabolism.wax
c19070g2i2	0	0	140.722	147.233	144.978	7.17969	Bet_v1-like	Bra013721	96.47	0	AT4G23680.1	87.2	4e-158	20.2.99	stress.abiotic.unspecified
c13587g1i2	0.114	0.296	149.155	194.524	143.435	7.16426	PTZ00027	Bra033171	94.5	0	AT4G10450.1	85.22	0	29.2.1.2.2.9	protein.synthesis.ribosomal protein.eukaryotic.60S subunit.L9
c24957g2i2	0	0.278	138.868	183.207	142.263	7.15242	no hit	Bra010315	97.22	0	AT4G29840.1	86.11	4e-144	13.1.3.2.1	amino acid metabolism.synthesis.aspartate family.threonine.threonine synthase
c8823g1i2	0	0	121.45	160.875	142.162	7.1514	CafA	Bra011201	97.69	2e-101	AT4G30530.1	88.84	2e-75	23.1.99	nucleotide metabolism.synthesis.unspecified
c7421g1i1	0	0	130.804	147.185	139.995	7.12923	no hit	Bra013450	90.03	2e-150	AT4G20260.4	75	7e-79	30.4	signalling.phosphinositides
c29839g1i1	0	0	154.704	122.638	139.671	7.12589	no hit	Bra028727	95.63	1e-79	AT5G06600.1	91.26	5e-69	29.5.11.5	protein.degradation.ubiquitin.ubiquitin protease
c24312g1i1	0.053	0	126.512	158.054	139.584	7.12499	HABP4_PAI-RBP1	Bra040161	90.36	0	AT4G17520.1	78.04	0	27.4	RNA binding
Bra037522	0	0	117.407	159.616	139.512	7.12424	L51_S25_CI-B8	Bra037522	100	3e-152	AT5G47890.1	86.2	6e-96	9.1.2	mitochondrial electron transport / ATP synthesis.NADH-DH.localisation not clear
c6244g1i1	0	0	120.377	153.007	137.692	7.1053	no hit	Bra013352	91.59	2e-137	AT4G18810.2	90.83	3e-132	30.11	signalling.light
c12528g1i1	0	0	107.847	165.462	137.654	7.10491	Iso_dh superfamily	Bra008463	96.44	2e-143	AT1G80560.1	92.56	2e-127	13.1.4.4.3	amino acid metabolism.synthesis.branched chain group.leucine specific.3-isopropylmalate dehydrogenase
Bra033358	0	0.13	159.462	131.002	137.307	7.10126	GST_C_Phi	Bra033358	100	0	AT1G02920.1	86.9	0	26.9	misc.glutathione S transferases
c22340g1i1	0	0	142.901	125.035	134.968	7.07647	no hit	Bra008012	84.09	0	AT1G72150.1	73.41	3e-111	34.99	transport.misc
c26004g1i1	0.096	0.122	121.103	175.811	134.767	7.07433	PTZ00148	Bra020098	91.78	0	AT5G20290.1	88.69	0	29.2.1.2.1.8	protein.synthesis.ribosomal protein.eukaryotic.40S subunit.S8
c25740g1i1	0.061	0	86.007	184.877	132.404	7.0488	HSP90 superfamily	Bra013774	95.74	0	AT4G24190.1	92.08	0	20.2.1	stress.abiotic.heat
c23870g2i1	0.219	0	182.539	106.116	130.985	7.03325	SrmB	Bra009900	98.23	0	AT5G26742.2	90.56	2e-153	27.1.2	RNA.processing.RNA helicase
c12484g1i2	0	0	114.828	144.885	130.856	7.03184	PLN00189	Bra023511	93.97	4e-151	AT5G15200.1	91.45	2e-140	29.2.1.2.1.9	protein.synthesis.ribosomal protein.eukaryotic.40S subunit.S9
c29625g1i1	0	0	119.326	139.257	130.291	7.0256	no hit	Bra040108	96.93	1e-137	AT4G17040.1	94.88	1e-129	29.5.5	protein.degradation.serine protease
c21632g1i1	0.368	0.235	148.136	188.29	130.014	7.02252	KOW_RPL26	Bra029984	95.66	0	AT3G49910.1	89.5	2e-166	29.2.1.2.2.26	protein.synthesis.ribosomal protein.eukaryotic.60S subunit.L26
c24543g2i1	0	0	91.654	165.498	129.576	7.01765	no hit	Bra013832	94.18	1e-78	AT4G24770.1	85.48	2e-55	27.4	RNA.RNA binding
c22420g2i2	0	0.261	173.325	114.371	128.127	7.00143	STKc_SnRK3	Bra024032	90.7	0	AT4G30960.1	82.15	0	29.4	protein.postranslational modification
c22638g1i1	0	0	139.345	114.855	128.1	7.00113	no hit	Bra027724	91.18	0.0007	AT3G16230.2	93.1	0.0005	35.1	not assigned.no ontology
c23142g1i8	0	0	188.034	65.301	127.667	6.99625	no hit	Bra008661	88	2e-19	AT5G15970.1	79.22	2e-11	31.1	cell.organisation
c32656g1i1	0	3.008	240.668	395.838	127.497	6.99432	p450 superfamily	Bra009312	99.53	4e-105	AT5G07990.1	88.63	3e-73	16.8.3.3	secondary metabolism.flavonoids.dihydroflavonols.flavonoid 3''-monooxygenase
c24685g1i2	0.123	0	117.126	149.715	126.633	6.9845	NADH_pyrophosphatase	Bra020083	92.39	0	AT5G20070.1	90.35	0	23.3.3	nucleotide metabolism.salvage.NUDIX hydrolases
c20463g2i1	0.158	0.156	145.047	134.343	121.603	6.92604	Glyco_hydro_3	Bra020139	92.98	0	AT5G20950.1	89.62	0	10.6.1	cell wall.degradation.cellulases and beta -1,4-glucanases
c24709g1i1	0	0	95.946	144.002	120.974	6.91855	no hit	Bra011558	93.04	0	AT4G34740.1	87.55	6e-168	23.1.2.1	nucleotide metabolism.synthesis.purine.amidophosphoribosyltransferase
c23172g1i1	1.026	0.574	208.855	219.918	119.659	6.90279	IscU_like	Bra013601	93.71	0	AT4G22220.1	88.91	3e-178	29.8	protein.assembly and cofactor ligation
c13764g1i1	0.158	0	173.076	77.865	117.211	6.87296	PKc_like superfamily	Bra024413	97.68	0	AT5G65700.1	89.66	0	30.2.11	signalling.receptor kinases.leucine rich repeat XI
c25917g1i1	0	0	98.905	133.217	117.061	6.87112	no hit	Bra029906	94.66	4e-158	AT3G48560.1	87.32	2e-122	13.1.4.1.1	amino acid metabolism.synthesis.branched chain group.common.acetolactate synthase
Bra023602	7.286	1.774	651.702	639.323	116.91	6.86925	PLN02473	Bra023602	100	0	AT5G17220.1	88.26	0	26.9	misc.glutathione S transferases
c23692g1i3	0	0	102.287	129.44	116.864	6.86868	no hit	Bra011557	97.62	4e-98	AT4G34730.1	92.86	1e-84	27.1	RNA.processing
c20473g2i1	0	0	108.53	122.868	116.699	6.86665	ACAD superfamily	Bra040093	96.21	0	AT4G16760.1	88.07	0	11.9.4.2	lipid metabolism.lipid degradation.beta-oxidation.acyl CoA DH
c25672g1i1	0	0	94.082	135.71	115.896	6.85669	no hit	Bra011505	93.12	8e-148	AT4G34190.1	85.96	3e-114	20	stress
c7214g1i1	0.088	0.113	121.645	125.628	113.254	6.82342	KOW_RPL6	Bra008128	94.13	0	AT1G74050.1	88.27	0	29.2.1.2.2.6	protein.synthesis.ribosomal protein.eukaryotic.60S subunit.L6
c25419g1i1	0	0	143.887	79.826	112.856	6.81835	PKc_like superfamily	Bra030815	88.48	2e-84	AT1G56120.1	86.92	5e-77	30.2.8.2	signalling.receptor kinases.leucine rich repeat VIII.VIII-2
c18335g1i1	0	0	149.415	73.714	112.564	6.81461	uvrb	Bra008191	96.05	2e-102	AT1G75380.1	91.23	6e-88	20.2.4	stress.abiotic.touch/wounding
c1139g1i1	0	0	94.32	127.407	111.863	6.8056	no hit	Bra022493	92.98	0	AT2G44870.1	83.73	0	35.2	not assigned.unknown
c20361g3i1	0	0	94.743	122.723	109.733	6.77785	PI-PLCc_GDPD_SF superfamily	Bra026409	92.56	5e-98	AT4G26690.1	87.6	6e-82	11.9.3.3	lipid metabolism.lipid degradation.lysophospholipases.glycerophosphodiester phosphodiesterase
c24263g1i1	0	0	99.057	118.16	109.608	6.77622	no hit	Bra011599	90.59	1e-166	AT4G35260.1	84.75	2e-129	8.1.4	TCA / org transformation.TCA.IDH
c25669g1i1	0	0.087	112.953	111.926	108.711	6.76435	GrpE superfamily	Bra013477	89.08	0	AT4G20850.1	88.56	0	29.5.5	protein.degradation.serine protease
c25923g1i1	0.07	0	103.967	117.881	108.139	6.75674	Reticulon	Bra013717	93.9	0	AT4G23630.1	87.98	0	20.1	stress.biotic
c23517g1i1	0	0.226	111.294	125.785	107.403	6.74689	PT_UbiA superfamily	Bra040893	94.52	0	AT3G51820.1	88.6	0	19.15	tetrapyrrole synthesis.chlorophyll synthase
c12880g1i1	0.061	0	95.318	123.715	107.246	6.74477	PLN02581	Bra011734	91.37	0	AT4G37000.1	83.74	0	20.1	stress.biotic
c19345g2i1	0	0	151.897	60.157	107.027	6.74183	SucA	Bra024417	95.95	4e-99	AT5G65750.1	88.74	1e-77	8.1.5	TCA / org transformation.TCA.2-oxoglutarate dehydrogenase
Bra003021	0.053	0.13	103.523	127.141	106.58	6.73579	Glycosyltransferase_GTB_type superfamily	Bra003021	100	0	AT5G54060.1	87.33	0	16.8.3	secondary metabolism.flavonoids.dihydroflavonols
c22307g2i2	0	0	106.644	102.957	105.8	6.7252	TPP_enzymes superfamily	Bra017912	98.46	1e-92	AT5G34780.1	91.24	2e-73	#N/A	#N/A
c19594g1i1	0	0	127.824	81.375	105.6	6.72246	no hit	Bra040933	94.95	1e-178	AT5G52920.1	87.88	7e-141	4.2.14	glycolysis.plastid branch.pyruvate kinase (PK)
c30167g1i1	0	0	112.519	96.36	105.44	6.72027	no hit	Bra037537	79.25	8e-05	AT3G23630.1	75.47	0.029	17.4.1	hormone metabolism.cytokinin.synthesis-degradation
c22790g2i1	0	0	100.477	106.806	104.642	6.70931	LbH_G1P_AT_C	Bra023713	96.43	0	AT5G19220.1	92.51	0	2.1.2.1	major CHO metabolism.synthesis.starch.AGPase
c24626g1i1	0	0.139	115.196	105.366	104.05	6.70113	RRM_SF superfamily	Bra013895	92.51	0	AT4G25500.1	86.53	0	27.1.1	RNA.processing.splicing
c22019g1i1	0	0	104.986	99.725	103.356	6.69147	GASA	Bra023513	96.23	3e-147	AT5G15230.1	88.05	3e-112	17.6.3	hormone metabolism.gibberelin.induced-regulated-responsive-activated
c13229g1i2	0	2.878	229.655	269.145	102.665	6.6818	no hit	Bra004209	88.66	2e-86	AT2G21420.1	87.8	2e-06	28.99	DNA.unspecified
c27452g1i1	0.193	0	118.394	104.676	102.631	6.68132	DIM1	Bra009335	91.31	1e-171	AT5G08290.1	88.73	4e-157	33.99	development.unspecified
c25368g2i1	0	0	97.204	104.034	101.619	6.66703	no hit	Bra023549	86.05	1e-81	AT5G16030.3	75.98	2e-38	35.2	not assigned.unknown
c6896g1i2	0	0	74.084	126.814	101.449	6.66461	no hit	Bra020448	91.05	0	AT5G57345.1	89.36	0	35.2	not assigned.unknown
c20508g1i1	0	0	104.141	96.602	101.371	6.66351	no hit	Bra013476	94.19	2e-110	AT4G20830.1	82.95	1e-71	26.8	misc.nitrilases, *nitrile lyases, berberine bridge enzymes, reticuline oxidases, troponine reductases
c30242g1i1	0	0	73.878	124.708	100.293	6.64808	Ribosomal_L7Ae	Bra028669	92.24	0	AT5G08180.1	87.18	5e-163	29.2.1.2.2.1730	protein.synthesis.ribosomal protein.eukaryotic.60S subunit.L7/L30/S12
c26078g1i1	0	0	106.861	90.998	99.9295	6.64284	no hit	Bra004425	80.88	3e-98	AT5G09590.1	100	0.26	20.2.1	stress.abiotic.heat
c25483g1i1	1.999	2.669	295.805	357.166	98.226	6.61803	PLN02565	Bra036910	94.55	0	AT4G14880.1	91.09	0	13.1.5.3.1	amino acid metabolism.synthesis.serine-glycine-cysteine group.cysteine.OASTL
c1332g2i1	0.07	0.096	88.543	120.459	97.4155	6.60608	Glycosyltransferase_GTB_type superfamily	Bra033195	88.72	0	AT4G10120.1	85.54	0	2.1.1.1	major CHO metabolism.synthesis.sucrose.SPS
c23520g1i1	0.088	0	91.925	109.215	97.2893	6.60421	ClpB_D2-small	Bra029922	94.17	5e-157	AT3G48870.1	88.7	6e-129	29.5.5	protein.degradation.serine protease
c22389g1i1	0	0	97.941	94.545	97.243	6.60352	no hit	Bra020447	95.98	1e-112	AT5G57350.1	86.86	5e-77	34.1.2	transport.p- and v-ATPases.H+-exporting ATPase
c25208g2i1	0	0	114.698	77.635	97.1665	6.60239	no hit	Bra020237	93.59	0	AT5G60680.1	74.5	2e-78	35.2	not assigned.unknown
c20993g1i1	0.061	0.026	96.358	104.131	97.024	6.60027	YppG superfamily	Bra026351	88.12	0	AT4G27430.1	81.54	0	31.1	cell.organisation
c20708g1i2	0	0	99.892	91.749	96.8205	6.59724	PLN03108	Bra026231	96.68	0	AT4G17170.1	92.58	0	30.5	signalling.G-proteins
c24578g1i1	0.105	0.139	135.042	79.027	96.2874	6.58928	CBS_pair_10	Bra028561	93.4	0	AT5G10860.1	89.16	0	35.1	not assigned.no ontology
c25146g3i1	0	0	88.196	101.722	95.959	6.58435	AdoMet_MTases superfamily	Bra013282	96.23	0	AT4G18030.1	87.61	2e-168	20.2.3	stress.abiotic.drought/salt
c19107g1i1	0.105	0.13	104.336	107.411	95.6362	6.57949	Snf7 superfamily	Bra011085	94.05	0	AT4G29160.1	86	0	27.3.71	RNA.regulation of transcription.SNF7
c20750g1i1	0	0	101.127	88.069	95.598	6.57891	Phi_1 superfamily	Bra022553	99.02	3e-99	AT5G51550.1	93.63	4e-84	35.1	not assigned.no ontology
c15025g1i2	0	0	81.465	106.673	95.069	6.5709	NADB_Rossmann superfamily	Bra013352	96.18	0	AT4G18810.2	91.39	0	30.11	signalling.light
c23870g1i1	0	0.235	129.178	78.41	93.7754	6.55114	GUCT_Hera	Bra009900	96.67	0	AT5G26742.2	89.78	8e-173	27.1.2	RNA.processing.RNA helicase
c24729g1i2	7.25	5.964	598.483	826.003	93.7614	6.55092	no hit	Bra038805	94.41	0	AT4G20360.1	88.17	2e-168	29.2.4	protein.synthesis.elongation
c22624g1i1	0	0	119.684	63.352	92.518	6.53166	Glyco_tranf_GTA_type superfamily	Bra024324	96.43	0	AT5G64740.1	90.18	0	10.2.1	cell wall.cellulose synthesis.cellulose synthase
c879g2i1	0	0	84.219	98.188	92.2035	6.52675	Sm_B	Bra013465	95.22	5e-91	AT4G20440.1	88.57	9e-73	27.1	RNA.processing
c19140g2i1	0	0	77.282	104.506	91.894	6.5219	no hit	Bra008447	97.16	3e-133	AT1G80670.1	91.49	1e-111	27.1	RNA.processing
c24055g2i1	0	0	79.2	100.367	90.7835	6.50436	14-3-3 superfamily	Bra008355	95.01	0	AT1G78300.1	88.53	1e-145	30.7	signalling.14-3-3 proteins
c553g1i1	0	0	80.598	98.261	90.4295	6.49872	no hit	Bra022724	95.36	1e-104	AT5G54500.2	92.56	3e-86	11.8	lipid metabolism.'exotics'(steroids, squalene etc)
c25346g1i2	0	0	86.592	92.16	90.376	6.49787	PCBP_like_KH	Bra028789	95.04	0	AT5G04430.2	83.92	0	27.4	RNA.RNA binding
c6957g1i1	1.789	0.852	184.479	229.529	89.6376	6.48603	tsf	Bra011081	85.63	0	AT4G29060.1	83.14	0	29.2.4	protein.synthesis.elongation
c25089g1i1	0	0	86.787	90.26	89.5235	6.48419	SANT superfamily	Bra026799	77.88	4e-43	AT3G55510.1	91.67	0.17	35.2	not assigned.unknown
Bra030515	0.412	0.913	157.642	137.199	89.2755	6.48019	GST_C_Phi	Bra030515	100	0	AT1G02920.1	84.86	0	26.9	misc.glutathione S transferases
c10288g2i1	0	0	73.412	101.202	88.307	6.46446	DnaJ-X superfamily	Bra011872	95.57	5e-176	AT4G39150.1	87.47	8e-134	20.2.1	stress.abiotic.heat
c26100g1i1	0	0	78.496	95.38	87.938	6.45841	PP-binding superfamily	Bra022484	92.66	4e-165	AT1G65290.1	81.63	3e-108	11.1.12	lipid metabolism.FA synthesis and FA elongation.ACP protein
c17860g1i1	0	0	98.504	75.142	87.823	6.45653	no hit	Bra020090	89.8	2e-109	AT5G20190.1	78.62	9e-75	35.2	not assigned.unknown
c7102g1i1	0	0	92.109	79.766	86.9375	6.44191	V-ATPase_G	Bra013726	93.64	2e-141	AT4G23710.1	89.03	3e-113	34.1	transport.p- and v-ATPases
c16315g2i1	0	0	105.3	65.568	86.434	6.43353	no hit	Bra038876	91.18	1e-145	AT3G51000.1	86.65	4e-118	26.1	misc.misc2
c20837g3i1	0	0	69.759	98.345	85.052	6.41027	no hit	Bra011771	91.84	5e-118	AT4G37520.1	84.54	8e-88	26.12	misc.peroxidases
c29782g1i1	0.088	0	70.269	104.567	84.6916	6.40415	MttA_Hcf106 superfamily	Bra022593	90.03	0	AT5G52440.1	82.8	0	29.3.3	protein.targeting.chloroplast
c6997g1i1	0	0	74.626	90.393	83.5095	6.38387	KOW_RPL27	Bra039703	93.58	2e-175	AT4G15000.1	86.91	1e-138	29.2.1.2.2.27	protein.synthesis.ribosomal protein.eukaryotic.60S subunit.L27
c14783g1i1	0	0	89.627	74.997	83.312	6.38045	no hit	Bra011605	94.12	6e-156	AT4G35310.1	90.2	4e-137	30.3	signalling.calcium
c29383g1i1	0	0	102.19	62.215	83.2025	6.37855	DUF538	Bra020051	93.6	0	AT5G19590.1	83.89	2e-137	35.2	not assigned.unknown
c24048g1i3	0	0	83.752	76.909	81.3305	6.34572	no hit	Bra016868	78.29	7e-22	AT2G42560.1	76.58	5e-16	35.1.22	not assigned.no ontology.late embryogenesis abundant domain-containing protein
Bra021042	0.096	0.243	187.373	0.46	81.1599	6.3427	Ribosomal_L19	Bra021042	100	0	AT4G17560.1	81.87	0	29.2.1.1.1.2.19	protein.synthesis.ribosomal protein.prokaryotic.chloroplast.50S subunit.L19
c21472g1i1	3.323	1.956	348.461	239.745	81.0834	6.34133	no hit	Bra025323	97.72	5e-103	AT3G28180.1	88.13	2e-74	10.2	cell wall.cellulose synthesis
c25458g1i1	0.088	0.113	72.437	103.901	81.0259	6.34031	DUF1499 superfamily	Bra013847	93.42	0	AT4G24930.1	84.99	0	35.1	not assigned.no ontology
c25057g1i1	0	0	73.661	86.072	80.8665	6.33747	Isoprenoid_Biosyn_C1 superfamily	Bra023603	88.74	0	AT5G17230.3	82.22	0	16.1.4.1	secondary metabolism.isoprenoids.carotenoids.phytoene synthase
c19749g1i1	0	0	92.218	67.153	80.6855	6.33424	ARD	Bra036884	96.92	0	AT4G14710.5	90.48	0	15.3	metal handling.regulation
c24783g1i1	0	0	68.914	89.328	80.121	6.32411	no hit	Bra018503	94.2	8e-95	AT4G04640.1	91.96	2e-88	1.1.4.4	PS.lightreaction.ATP synthase.gamma chain
c21771g1i1	0	0	79.59	77.744	79.667	6.31591	GST_C_Phi	Bra030515	97.72	1e-170	AT1G02930.1	80.99	3e-88	26.9	misc.glutathione S transferases
c13564g3i1	0	0	84.229	72.769	79.499	6.31286	AFD_class_I superfamily	Bra011172	94.48	0	AT4G30190.2	88.32	1e-171	34.1.2	transport.p- and v-ATPases.H+-exporting ATPase
c13208g1i1	0	0	80.132	76.352	79.242	6.30819	DUF4005	Bra028854	91.89	0	AT5G03040.1	83.94	0	30.3	signalling.calcium
Bra030523	0	0	66.519	88.904	78.7115	6.2985	DUF3049	Bra030523	100	0	AT1G03170.1	83.23	0	35.2	not assigned.unknown
c16999g1i1	5.9	5.295	561.381	470.399	78.3463	6.29179	Smc	Bra011328	89.22	0	AT4G32190.1	81.47	0	35.1	not assigned.no ontology
c9452g1i1	0.333	0	115.359	64.817	78.0866	6.287	no hit	Bra021883	95.74	2e-59	AT2G33850.1	83.28	8e-95	35.2	not assigned.unknown
c25075g1i2	0	0	108.986	44.882	77.934	6.28418	no hit	Bra038293	95.65	5e-91	AT3G45260.1	92.34	5e-83	27.3.11	RNA.regulation of transcription.C2H2 zinc finger family
c24048g2i1	0	0	70.789	81.993	77.391	6.27409	eIF2B_5	Bra020136	94.63	0	AT5G20920.1	84.98	0	29.2.3	protein.synthesis.initiation
c24995g5i2	0	0	76.881	75.19	77.0355	6.26745	no hit	Bra006768	92.31	0.015	AT5G56910.1	100	1.6	#N/A	#N/A
c14802g1i1	0.219	0	75.168	93.576	76.9464	6.26578	no hit	Bra010437	91.64	1e-139	AT4G26210.1	90.03	8e-134	9.9	mitochondrial electron transport / ATP synthesis.F1-ATPase
c29478g1i1	0	0	77.856	73.363	76.6095	6.25945	no hit	Bra026426	97.2	3e-63	AT4G26530.1	90.91	6e-51	1.3.6	PS.calvin cycle.aldolase
c20352g4i1	0	0	62.725	88.42	76.5725	6.25875	phosphohexomutase superfamily	Bra023623	96.11	2e-167	AT5G17530.3	91.71	1e-144	4.2.2	glycolysis.plastid branch.phosphoglucomutase (PGM)
c22627g1i1	0	0	89.096	62.033	76.5645	6.2586	no hit	Bra011724	95.88	2e-109	AT4G25900.1	84.62	2e-69	3.5	minor CHO metabolism.others
c24700g2i1	0	0	82.387	68.594	76.4905	6.25721	no hit	Bra026294	96.04	1e-40	AT4G27960.2	90.1	1e-32	29.5.11.3	protein.degradation.ubiquitin.E2
c21475g2i2	0	0	68.144	82.598	76.371	6.25495	no hit	Bra013653	93.54	0	AT4G22890.1	87.41	0	1.1.40	PS.lightreaction.cyclic electron flow-chlororespiration
c19082g3i1	0	0	43.442	106.37	75.906	6.24614	Pectate_lyase_3 superfamily	Bra013697	95.13	4e-118	AT4G23500.1	89.85	1e-98	10.6.3	cell wall.degradation.pectate lyases and polygalacturonases
c31045g1i1	0	0	81.585	67.94	75.7625	6.24341	no hit	Bra011053	96.9	3e-120	AT4G28710.1	91.09	8e-100	31.1	cell.organisation
c14169g1i1	0	0	68.231	80.855	75.543	6.23923	PLN02476	Bra017624	94.54	0	AT4G34050.1	91.29	0	16.2.1.6	secondary metabolism.phenylpropanoids.lignin biosynthesis.CCoAOMT
c23733g2i1	0	0	62.866	85.721	75.2935	6.23445	P-loop_NTPase superfamily	Bra008385	94.77	3e-153	AT1G78900.1	93.2	4e-143	34.1	transport.p- and v-ATPases
c14492g1i2	0	0	65.782	81.763	74.7725	6.22444	NSA2	Bra028734	94.55	0	AT5G06360.1	87.71	0	29.2.1.2.1.8	protein.synthesis.ribosomal protein.eukaryotic.40S subunit.S8
c30865g1i1	0.254	0	62.075	104.216	74.6633	6.22233	EF-hand_8	Bra026364	92.16	1e-152	AT4G27280.1	83.56	6e-110	30.3	signalling.calcium
c23989g2i1	0.035	0	72.166	77.478	74.5179	6.21952	STKc_MAP3K-like	Bra020343	90.76	0	AT5G58950.1	86.93	0	29.4	protein.postranslational modification
c24120g1i2	0.07	0	75.558	74.997	73.6981	6.20355	PP2Cc	Bra040157	90.61	0	AT4G28400.1	88.81	0	29.4	protein.postranslational modification
c9098g1i1	0	1.122	95.87	132.164	73.6816	6.20323	PLN02806	Bra020934	95.15	4e-99	AT4G20150.1	92.59	1e-98	35.2	not assigned.unknown
c21097g1i1	0	0	72.404	72.479	73.4415	6.19852	no hit	Bra011754	93.89	1e-73	AT4G37300.1	86.67	2e-56	35.2	not assigned.unknown
c25864g1i1	0.114	0	64.795	87.137	72.8155	6.18617	NdhL	Bra007941	92.35	0	AT1G70760.1	85.18	0	1.1.6	PS.lightreaction.NADH DH
c8319g1i1	0	0.27	68.676	93.976	72.5339	6.18058	Pyr_redox_dim	Bra033540	97.07	0	AT4G16155.1	93.29	0	11.1.31	lipid metabolism.FA synthesis and FA elongation.pyruvate DH
c14817g1i1	0	0	97.919	45.027	72.473	6.17937	no hit	Bra013828	91.56	0	AT4G24730.1	81.04	4e-127	29.4	protein.postranslational modification
c23264g1i3	0	0	78.994	63.704	72.349	6.1769	bZIP_HY5-like	Bra023317	92.77	0	AT5G11260.1	89.29	0	27.3.35	RNA.regulation of transcription.bZIP transcription factor family
c8064g1i1	0.351	0	85.194	82.525	72.1901	6.17373	no hit	Bra020407	93.4	8e-135	AT5G57870.1	86.39	5e-104	29.2.3	protein.synthesis.initiation
c6619g1i1	0	0	81.953	60.133	72.043	6.17079	no hit	Bra026412	94.58	6e-103	AT4G26670.1	88.61	5e-83	29.3.2	protein.targeting.mitochondria
c19915g1i1	0.079	0.052	71.851	78.591	71.5354	6.16059	DnaJ_bact	Bra011820	91.94	0	AT4G39960.1	87.79	0	20.2.1	stress.abiotic.heat
c24956g1i3	0	0	63.224	76.159	70.6915	6.14346	no hit	Bra023434	89.51	1e-120	AT5G13770.1	83.64	8e-95	35.1.5	not assigned.no ontology.pentatricopeptide (PPR) repeat-containing protein
Bra035004	0.053	0.13	66.54	84.111	69.9272	6.12778	Glycosyltransferase_GTB_type superfamily	Bra035004	100	0	AT5G54060.1	87.52	0	16.8.3	secondary metabolism.flavonoids.dihydroflavonols
c27309g1i1	0	0	77.975	59.056	69.5155	6.11926	no hit	Bra023564	88.28	1e-81	AT5G16400.1	84.8	8e-75	21.1	redox.thioredoxin
c25188g2i1	0.237	0.313	65.446	109.493	69.3878	6.11661	no hit	Bra023427	94.71	6e-169	AT5G13650.2	93.39	5e-162	29.2.4	protein.synthesis.elongation
c1110g2i1	0	0	56.406	80.213	69.3095	6.11498	Kinase-PPPase superfamily	Bra013513	96.59	7e-122	AT4G21210.1	89.77	1e-97	35.2	not assigned.unknown
c24995g4i4	0.061	0	84.771	56.017	69.2809	6.11439	NAM-associated	Bra038171	73.33	0.0005	AT5G52547.1	70.47	8e-12	35.2	not assigned.unknown
c22085g1i1	0	0	57.663	78.47	69.0665	6.10991	Cupredoxin superfamily	Bra015781	91.79	0	AT1G76160.1	88.27	0	35.1	not assigned.no ontology
c21125g2i1	0	0	45.589	89.437	68.513	6.09831	MPN superfamily	Bra013431	96.44	2e-102	AT1G80070.1	88.89	3e-79	27.1.1	RNA.processing.splicing
c8747g2i1	0	0	60.774	74.065	68.4195	6.09634	Ferritin_like superfamily	Bra013604	92.17	3e-141	AT4G22260.1	88.7	3e-125	1.1.40	PS.lightreaction.cyclic electron flow-chlororespiration
c29735g1i1	0	0	75.298	57.906	67.602	6.07899	no hit	Bra013340	91.4	0	AT4G18700.1	79.27	0	29.4	protein.postranslational modification
c13425g1i1	0	0	64.123	68.945	67.534	6.07754	no hit	Bra026354	94.87	4e-138	AT4G27380.1	81.25	3e-55	35.2	not assigned.unknown
c24415g1i1	0	0	60.048	72.903	67.4755	6.07629	no hit	Bra020062	93.18	6e-110	AT5G19770.1	88.26	4e-92	31.1	cell.organisation
c24507g1i1	0	0	70.301	62.021	67.161	6.06955	Pyruvate_Kinase superfamily	Bra039540	95.5	0	AT4G15530.5	90.13	0	6.5	gluconeogenesis / glyoxylate cycle.pyruvate dikinase
c25989g1i1	0	0	54.747	77.381	67.064	6.06747	no hit	Bra033540	96.93	7e-122	AT4G16155.1	90.8	8e-100	11.1.31	lipid metabolism.FA synthesis and FA elongation.pyruvate DH
c23730g2i1	6.347	1.574	265.706	397.629	67.0633	6.06745	PLN03103 superfamily	Bra026398	92.9	0	AT4G26850.1	82.86	1e-158	21.2.1.2	redox.ascorbate and glutathione.ascorbate.GDP-L-galactose-hexose-1-phosphate guanyltransferase
c24149g1i2	0	0	58.79	72.394	66.592	6.05728	no hit	Bra038310	93.1	3e-108	AT1G64850.1	87.94	2e-88	30.3	signalling.calcium
Bra025305	0	0	48.363	81.279	65.821	6.04048	Ribosomal_L7_L12	Bra025305	100	0	AT3G27830.1	80.48	2e-149	29.2.1.1.1.2.12	protein.synthesis.ribosomal protein.prokaryotic.chloroplast.50S subunit.L12
c20343g1i1	0.079	0.052	84.446	53.524	65.6828	6.03744	TPT	Bra011343	91	0	AT4G32390.1	86.04	0	34.8	transport.metabolite transporters at the envelope membrane
c14161g2i1	0	0	63.982	65.12	65.551	6.03455	eIF1_SUI1_like superfamily	Bra026376	96.08	4e-91	AT4G27130.1	93.6	1e-83	29.2.3	protein.synthesis.initiation
c11631g1i1	0	0	96.326	32.705	65.5155	6.03376	no hit	Bra026228	100	2.2	AT4G18422.1	76.25	3e-47	35.2	not assigned.unknown
c25467g1i1	18.736	13.258	856.471	1364.03	65.3791	6.03076	no hit	Bra022742	96.58	0	AT5G54770.1	88.61	0	18.2	Co-factor and vitamine metabolism.thiamine
c24112g2i2	0	0	58.584	69.453	65.0185	6.02278	RPT1	Bra020079	95.51	0	AT5G20000.1	93.63	0	29.5.11.20	protein.degradation.ubiquitin.proteasom
c23213g1i1	0	0	83.286	42.921	64.1035	6.00233	no hit	Bra008341	91.01	3e-108	AT1G78020.1	82.17	5e-78	33.99	development.unspecified
c18804g1i1	0	0	69.25	56.78	64.015	6.00034	no hit	Bra011394	94.74	4e-125	AT4G32900.2	85.61	5e-90	35.2	not assigned.unknown
c22320g2i3	1.824	1.73	228.42	124.817	63.9606	5.99911	MFS superfamily	Bra007886	95.57	0	AT1G69870.1	86.52	0	34.13	transport.peptides and oligopeptides
c20120g1i1	0	0	61.793	63.97	63.8815	5.99733	Alba	Bra008234	89.88	0	AT1G76010.1	84.56	0	27.3.67	RNA.regulation of transcription.putative transcription regulator
c24539g2i2	0	0	61.511	62.626	63.0685	5.97885	MATH	Bra007873	95.41	0	AT3G22080.1	75.73	2e-113	35.1	not assigned.no ontology
c14962g1i2	0	0	44.158	79.475	62.8165	5.97307	no hit	Bra023527	88.49	5e-98	AT5G15600.1	71.75	2e-45	35.2	not assigned.unknown
c23546g2i1	2.542	1.191	136.701	220.959	62.735	5.9712	no hit	Bra006699	95.15	4e-99	AT5G59970.1	91.63	2e-88	28.1.3.2.4	DNA.synthesis/chromatin structure.histone.core.H4
c18130g2i1	0	0	57.62	65.301	62.4605	5.96487	no hit	Bra018558	96.62	9e-94	AT4G02350.1	89.86	6e-75	31.4	cell.vesicle transport
c20569g1i1	0	0	52.255	70.046	62.1505	5.95769	SPX-MFS_plant	Bra013668	94.26	0	AT4G22990.2	87.89	0	35.1	not assigned.no ontology
c21754g3i1	0	0	45.274	76.824	62.049	5.95534	AAT_I superfamily	Bra022504	94.83	8e-174	AT5G49810.1	87.05	1e-131	13.1.3.4.13	amino acid metabolism.synthesis.aspartate family.methionine.methionine S-methyltransferase
c4361g1i1	0	0	56.341	65.41	61.8755	5.9513	PLN03182	Bra018545	94.47	0	AT4G02500.1	89.46	0	26.2	misc.UDP glucosyl and glucoronyl transferases
c25017g1i1	0	0	59.365	60.92	61.1425	5.9341	Ferric_reduct	Bra037953	95.44	0	AT5G49740.1	85.98	0	15.1	metal handling.acquisition
c14375g1i1	0	0	58.4	61.706	61.053	5.93199	no hit	Bra022635	95.28	0	AT5G53170.1	90.89	0	29.5.7	protein.degradation.metalloprotease
Bra040520	11.362	1.565	223.759	683.527	60.9155	5.92874	PLN03014	Bra040520	100	0	AT3G01500.2	89.37	0	8.3	TCA / org transformation.carbonic anhydrases
c20129g1i1	0	0.113	74.323	52.289	60.867	5.92759	PKc_like superfamily	Bra011605	88.89	0	AT4G35310.1	82.8	0	30.3	signalling.calcium
Bra025272	0.088	0	67.05	57.99	60.8429	5.92702	PLN00129	Bra025272	100	0	AT3G27380.1	83.57	0	8.1.7	TCA / org transformation.TCA.succinate dehydrogenase
c29271g1i1	0	0	47.811	71.656	60.7335	5.92442	Abhydrolase_6	Bra008159	93.61	0	AT1G74640.1	86.85	0	35.2	not assigned.unknown
c6163g1i1	0.035	0	59.278	61.888	60.5238	5.91943	2A0108	Bra023475	90.78	0	AT5G14570.1	82.41	0	34.4	transport.nitrate
c22683g3i1	0	0.13	61.316	65.168	60.3211	5.91459	Glyco_tranf_GTA_type superfamily	Bra028768	97.52	0	AT5G05170.1	95.66	0	10.2.1	cell wall.cellulose synthesis.cellulose synthase
c23499g1i4	0.035	0.043	63.841	59.394	60.2671	5.9133	PLN02564	Bra011089	95.56	0	AT4G29220.1	89.78	0	4.2.4	glycolysis.plastid branch.phosphofructokinase (PFK)
c22761g4i1	0	0	40.787	77.49	60.1385	5.91022	no hit	Bra008348	82.04	1e-54	AT1G78140.1	68.2	4e-21	13.1.3.4.12	amino acid metabolism.synthesis.aspartate family.methionine.homocysteine S-methyltransferase
c25120g1i1	0.132	0.174	67.028	69.574	60.1049	5.90941	no hit	Bra011079	96.37	0	AT4G29040.1	82.91	2e-136	29.5.11.20	protein.degradation.ubiquitin.proteasom
c14022g1i1	0.053	0	55.322	65.979	60.0589	5.90831	NAP	Bra013951	92.41	0	AT4G26110.1	87.85	0	28.1	DNA.synthesis/chromatin structure
c18189g1i2	0	0	67.451	50.244	59.8475	5.90322	Sugar_tr	Bra023592	93.5	1e-158	AT5G17010.1	91.6	5e-149	34.2	transport.sugars
c7192g1i1	0	0	48.504	68.775	59.6395	5.8982	no hit	Bra008030	76.82	2e-52	AT1G72370.1	77.24	6e-25	29.2.1.2.1.31	protein.synthesis.ribosomal protein.eukaryotic.40S subunit.SA
c7531g1i1	0.096	0.122	56.904	73.326	59.6168	5.89765	PBP2_PBGD_1	Bra028666	92.81	0	AT5G08280.1	87.43	0	19.5	tetrapyrrole synthesis.porphobilinogen deaminase
c16140g1i2	0	0	56.503	60.532	59.5175	5.89524	no hit	Bra013527	91.83	0	AT4G21445.1	85.71	1e-151	35.2	not assigned.unknown
c23017g3i1	0	0	47.54	69.465	59.5025	5.89488	no hit	Bra019229	87.77	6e-111	AT4G24330.1	86.12	2e-103	35.2	not assigned.unknown
c25287g1i2	15.667	4.034	877.39	409.588	59.3972	5.89232	BURP superfamily	Bra009854	96.38	0	AT5G25610.1	85.22	0	20.2.3	stress.abiotic.drought/salt
c20762g1i5	0	0	24.29	92.463	59.3765	5.89182	no hit	Bra008313	93.54	0	AT1G77520.1	87.96	0	16.2	secondary metabolism.phenylpropanoids
c20929g1i1	0	0	61.012	54.94	58.976	5.88206	BSD	Bra029974	88.44	0	AT3G49800.1	80.67	0	35.1.8	not assigned.no ontology.BSD domain-containing protein
c24085g3i1	0	10.702	444.873	295.798	58.4688	5.8696	no hit	Bra011869	92.35	1e-65	AT4G39260.1	91.14	3e-58	27.3.75	RNA.regulation of transcription.GRP
c12611g1i1	0	0.052	66.746	51.164	58.4357	5.86878	DUF2470 superfamily	Bra018005	87.58	0	AT3G49140.1	86.64	0	35.1.5	not assigned.no ontology.pentatricopeptide (PPR) repeat-containing protein
c23173g3i1	0	0	58.845	55.933	58.389	5.86762	Sigma70_r3	Bra023430	92.83	2e-96	AT5G13730.1	88.19	6e-82	27.3.85	RNA.regulation of transcription.sigma like plant
c29651g1i1	0	0.165	65.359	56.078	57.0148	5.83326	no hit	Bra039739	88.45	0	AT1G65720.1	73.89	1e-76	35.2	not assigned.unknown
c20002g1i2	0	0.078	46.488	69.647	56.8503	5.8291	Methyltransf_2	Bra003680	92.93	0	AT1G77520.1	76.56	0	16.2	secondary metabolism.phenylpropanoids
c25906g1i1	0	0	56.698	54.94	56.819	5.8283	no hit	Bra011857	93.12	0	AT4G39540.3	87.53	4e-164	13.1.6.1.5	amino acid metabolism.synthesis.aromatic aa.chorismate.shikimate kinase
c19730g1i1	0	0	30.111	80.528	56.3195	5.81556	no hit	Bra011047	93.33	4e-86	AT4G28660.2	82.86	2e-56	1.1.1.2	PS.lightreaction.photosystem II.PSII polypeptide subunits
c24771g2i1	0	0	40.787	69.804	56.2955	5.81495	Terminator_NusB	Bra026445	94.37	0	AT4G26370.1	93.39	0	33.99	development.unspecified
c18629g1i1	0	0	57.728	52.798	56.263	5.81411	no hit	Bra038890	94.29	1e-137	AT3G51270.1	81.55	1e-93	29.2.2.1	protein.synthesis.ribosome biogenesis.export from nucleus
c25762g1i1	0	0	56.969	53.294	56.1315	5.81074	no hit	Bra003745	81.82	5e-53	AT4G40040.1	92.82	4e-84	28.1.3.2.3	DNA.synthesis/chromatin structure.histone.core.H3
c8735g1i1	0	0	44.407	65.64	56.0235	5.80796	PLN02672	Bra022504	95.08	2e-116	AT5G49810.1	92.42	2e-107	13.1.3.4.13	amino acid metabolism.synthesis.aspartate family.methionine.methionine S-methyltransferase
c13873g1i1	0	0	31.465	78.349	55.907	5.80496	Chloroa_b-bind	Bra036883	96.64	0	AT4G14690.1	84.33	8e-141	30.11	signalling.light
c4322g1i1	0	0	80.761	28.783	55.772	5.80147	ZnF_C3H1	Bra011087	94	0	AT4G29190.1	81.55	0	27.3.12	RNA.regulation of transcription.C3H zinc finger family
c21820g1i1	0	0	58.216	50.946	55.581	5.79652	SNAP superfamily	Bra013462	96.49	0	AT4G20410.1	92.98	0	29.3.4.99	protein.targeting.secretory pathway.unspecified
c21979g1i1	0	0	55.506	53.221	55.3635	5.79086	no hit	Bra011268	96.1	2e-28	AT4G31390.1	66.82	2e-18	34.16	transport.ABC transporters and multidrug resistance systems
c20733g1i1	0.114	0	63.451	51.515	55.3292	5.78997	NDPk_I	Bra033163	94.87	0	AT4G11010.1	91.45	0	23.4.10	nucleotide metabolism.phosphotransfer and pyrophosphatases.nucleoside diphosphate kinase
c23037g1i2	0	0.078	55.311	57.603	55.3003	5.78922	GTP-bdg_N superfamily	Bra020401	94.04	0	AT5G57960.1	84.2	0	30.5	signalling.G-proteins
c23553g1i1	0	0	62.552	46.032	55.292	5.789	STKc_IRAK	Bra013596	85.76	0	AT4G23280.1	84.42	0	30.2.17	signalling.receptor kinases.DUF 26
c23931g1i3	0	0	58.313	50.159	55.236	5.78754	no hit	Bra033124	94.99	3e-161	AT4G12040.1	81.45	5e-99	27.3.99	RNA.regulation of transcription.unclassified
c10183g1i1	0	0	39.638	68.485	55.0615	5.78297	no hit	Bra011283	91.4	7e-149	AT4G31560.1	85.88	4e-112	35.2	not assigned.unknown
c20421g1i1	0	0	94.743	12.951	54.847	5.77734	no hit	Bra009774	98.52	3e-132	AT5G24590.2	78.52	4e-60	27.3.27	RNA.regulation of transcription.NAC domain transcription factor family
c13774g1i1	0	0	53.685	53.221	54.453	5.76694	no hit	Bra018554	90.98	5e-98	AT4G02400.1	84.31	2e-75	27.1.1	RNA.processing.splicing
c25717g1i1	0	0	37.383	69.392	54.3875	5.7652	no hit	Bra006688	91.58	1e-107	AT5G59870.1	87.32	1e-92	28.1.3.2.1	DNA.synthesis/chromatin structure.histone.core.H2A
c25809g1i1	0.167	0.322	57.663	75.396	54.2624	5.76188	zf-UDP	Bra028768	95.64	0	AT5G05170.1	92.08	0	10.2.1	cell wall.cellulose synthesis.cellulose synthase
c23360g2i1	0.438	0	49.653	80.31	54.1276	5.75829	NADB_Rossmann superfamily	Bra030018	96.46	0	AT3G50560.1	92.58	1e-163	26.22	misc.short chain dehydrogenase/reductase (SDR)
c15889g1i1	0.789	0.887	129.363	67.153	54.0033	5.75497	SRP-alpha_N	Bra011203	91.92	0	AT4G30600.1	84.57	0	29.3.4.99	protein.targeting.secretory pathway.unspecified
c13820g1i1	0	0	50.954	54.831	53.8925	5.75201	DUF3252	Bra013741	89.79	0	AT4G23890.1	83.18	0	35.2	not assigned.unknown
c10360g1i1	0.053	0	61.522	46.334	53.51	5.74174	p450 superfamily	Bra011762	92.11	0	AT4G37430.1	83.16	0	26.1	misc.cytochrome P450
c21006g2i1	0	0	63.039	41.747	53.393	5.73858	no hit	Bra011359	92.61	1e-68	AT4G32600.1	85.71	3e-49	29.5.11.4.2	protein.degradation.ubiquitin.E3.RING
c29612g1i1	0	0.183	44.147	70.034	53.2208	5.73392	no hit	Bra038904	94.15	0	AT3G51510.1	83.78	6e-162	35.2	not assigned.unknown
c23400g1i1	0.053	0	53.425	53.585	53.0979	5.73058	PP2Cc	Bra038895	93.21	0	AT3G51370.1	87.66	0	29.4	protein.postranslational modification
c21617g1i1	0	0	51.691	51.612	52.6515	5.7184	no hit	Bra020087	86.02	3e-75	AT5G20130.1	84.19	3e-66	35.2	not assigned.unknown
c29682g1i1	0	0	49.805	53.197	52.501	5.71427	TFIIE_beta_winged_helix superfamily	Bra033156	94.81	2e-163	AT4G20330.1	81.84	3e-100	27.2	RNA.transcription
c24298g2i1	0	0	57.284	45.644	52.464	5.71326	no hit	Bra011352	93.41	9e-108	AT2G25610.1	89.92	5e-96	#N/A	#N/A
c21548g1i1	0	0	73.542	29.207	52.3745	5.71079	no hit	Bra029902	95.98	1e-112	AT3G48530.1	92.37	2e-100	10.5	cell wall.cell wall proteins
c20616g1i1	0	0	51.312	51.006	52.159	5.70484	PKc_MAPKK_plant_like	Bra011137	95.22	0	AT4G29810.2	88.8	0	29.4.1	protein.postranslational modification.kinase
c688g1i1	0	0	67.256	35.029	52.1425	5.70439	PB1 superfamily	Bra018513	96.9	3e-120	AT4G05150.1	86.43	2e-83	35.1	not assigned.no ontology
c24674g1i1	0	0	46.532	55.751	52.1415	5.70436	no hit	Bra011679	94.37	6e-90	AT4G36390.1	87.32	2e-67	15.2	metal handling.binding, chelation and storage
c21093g1i1	0	0	63.852	38.309	52.0805	5.70267	no hit	Bra013303	93.81	1e-124	AT4G18380.1	87.68	1e-97	29.5.11.4.3.2	protein.degradation.ubiquitin.E3.SCF.FBOX
c20045g2i1	0	0	39.551	62.59	52.0705	5.70239	no hit	Bra020401	93.94	3e-82	AT5G57960.1	94.06	1e-84	30.5	signalling.G-proteins
c21050g1i1	0	0	50.379	51.515	51.947	5.69897	E1-E2_ATPase	Bra011750	97.5	0	AT4G37270.1	90.91	0	34.12	transport.metal
c22214g2i1	0	0	40.408	61.295	51.8515	5.69631	AmyAc_family superfamily	Bra011677	93.63	5e-84	AT4G36360.1	89.74	5e-70	26.3.2	misc.gluco-, galacto- and mannosidases.beta-galactosidase
c9054g1i1	0	0	58.379	42.485	51.432	5.68459	ARM	Bra038470	92.86	0	AT4G16490.1	83.42	0	35.1.3	not assigned.no ontology.armadillo/beta-catenin repeat family protein
c24639g1i5	0	0	33.969	66.742	51.3555	5.68245	MIP superfamily	Bra008442	95.63	1e-112	AT1G80760.1	91.27	4e-98	34.19.3	transport.Major Intrinsic Proteins.NIP
c29339g1i1	0	0	47.843	52.81	51.3265	5.68163	K_trans superfamily	Bra013602	92.68	0	AT4G22240.1	76.86	7e-111	31.1	cell.organisation
c18794g3i1	0	0	34.945	65.555	51.25	5.67948	Gal_Lectin	Bra011677	93.26	0	AT4G36360.1	89.3	0	26.3.2	misc.gluco-, galacto- and mannosidases.beta-galactosidase
c2605g1i1	0	19.162	426.306	655.808	51.2293	5.6789	no hit	Bra006273	99.01	2e-44	AT5G14920.1	72.38	2e-28	17.6.3	hormone metabolism.gibberelin.induced-regulated-responsive-activated
c1186g1i1	0	0.122	60.286	46.249	51.1475	5.67659	SNARE_Qc	Bra008425	92.11	0	AT1G79590.1	87.14	0	31.4	cell.vesicle transport
c9004g1i1	0	0	50.206	49.59	50.898	5.66954	M20_AcylaseI_like	Bra011902	94.08	0	AT4G38220.2	87.42	0	29.5	protein.degradation
c16135g1i1	0	0	50.228	49.167	50.6975	5.66384	no hit	Bra035142	92.52	9e-121	AT1G80930.1	89.08	8e-107	27.4	RNA.RNA binding
c24870g2i1	0	0	54.043	45.233	50.638	5.66215	ATP-synt_G	Bra011116	95.36	3e-166	AT4G29480.1	92.05	1e-149	9.9	mitochondrial electron transport / ATP synthesis.F1-ATPase
c24685g1i1	0	0.07	48.342	54.25	50.5275	5.659	NADH_pyrophosphatase	Bra020083	90.47	0	AT5G20070.1	83.73	0	23.3.3	nucleotide metabolism.salvage.NUDIX hydrolases
c21785g1i1	0.053	0.061	40.657	64.067	50.4844	5.65777	PRK08661	Bra022597	95.73	0	AT5G52520.1	91.64	0	29.1.40	protein.aa activation.bifunctional aminoacyl-tRNA synthetase
c25528g1i1	0	0	50.683	48.259	50.471	5.65738	no hit	Bra022498	92.83	2e-95	AT1G65040.2	84.55	9e-74	29.5.11.4.2	protein.degradation.ubiquitin.E3.RING
c29581g1i1	0	0	40.624	58.317	50.4705	5.65737	cyclophilin_ABH_like	Bra011568	90.06	0	AT4G38740.1	80.31	5e-132	31.3.1	cell.cycle.peptidylprolyl isomerase
c14400g1i3	0	0	61.077	37.522	50.2995	5.65247	Oxysterol_BP superfamily	Bra013926	92.84	3e-158	AT4G25860.1	87.16	0	31.4	cell.vesicle transport
c7067g1i1	1.359	0	77.878	88.783	50.2117	5.64995	no hit	Bra033992	94.52	9e-94	AT1G67550.1	90.41	2e-81	13.2.2.3	amino acid metabolism.degradation.glutamate family.arginine
c23075g2i1	0.053	0.07	43.692	60.629	50.0805	5.64618	nitrilases_CHs	Bra020184	93.21	0	AT5G22300.1	86.37	0	16.5.1.3.3	secondary metabolism.sulfur-containing.glucosinolates.degradation.nitrilase
c25081g1i2	0	0	42.955	55.146	50.0505	5.64531	no hit	Bra039756	96.4	3e-114	AT1G66200.3	91.39	8e-95	12.2.2	N-metabolism.ammonia metabolism.glutamine synthetase
c13119g1i1	0	0	33.601	63.849	49.725	5.6359	no hit	Bra038453	94.58	4e-164	AT4G16390.1	90.24	2e-142	35.1.5	not assigned.no ontology.pentatricopeptide (PPR) repeat-containing protein
c5267g1i1	0	0	52.959	44.289	49.624	5.63297	CAP_ED	Bra022702	96.79	0	AT5G54250.1	92.17	0	34.22	transport.cyclic nucleotide or calcium regulated channels
c11010g1i1	0	0	52.059	45.039	49.549	5.63078	no hit	Bra023365	94.18	2e-78	AT5G12140.1	94.71	3e-80	29.5.3	protein.degradation.cysteine protease
c6148g1i1	0	0	29.72	67.323	49.5215	5.62998	cupin_like superfamily	Bra003874	93.9	7e-89	AT1G72610.1	88.26	9e-73	20.2.99	stress.abiotic.unspecified
c26320g1i1	0	0	57.132	39.907	49.5195	5.62992	no hit	Bra040296	88	2.8	AT3G02130.1	76.04	3e-10	30.2.99	signalling.receptor kinases.misc
c17894g1i2	0.228	0	66.909	41.226	49.4322	5.62738	Synaptobrevin	Bra033511	96.65	6e-169	AT4G15780.1	92.96	1e-149	31.4	cell.vesicle transport
c25133g1i2	0	0	45.177	51.406	49.2915	5.62327	PPR_2	Bra011565	90.05	0	AT4G34830.1	81.68	0	35.1.5	not assigned.no ontology.pentatricopeptide (PPR) repeat-containing protein
c25053g5i1	0	0	39.215	57.071	49.143	5.61891	PLN02813	Bra026335	89.83	0	AT4G27600.1	84.57	0	3.5	minor CHO metabolism.others
c6825g1i2	0	0	54.325	41.904	49.1145	5.61808	no hit	Bra013381	84.44	1e-160	AT4G19190.1	81.87	1e-139	27.3.73	RNA.regulation of transcription.Zn-finger(CCHC)
c25093g1i1	0	0.148	48.45	54.492	48.8557	5.61045	myb_SHAQKYF	Bra010355	96.26	0	AT4G28610.1	83.06	1e-159	27.3.20	RNA.regulation of transcription.G2-like transcription factor family, GARP
c24070g3i2	0	0	34.316	61.392	48.854	5.6104	no hit	Bra028774	94.39	5e-124	AT5G05010.1	89.47	3e-105	31.4	cell.vesicle transport
c25234g1i2	0	0	58.92	36.736	48.828	5.60964	Longin	Bra020187	94.67	0	AT5G22360.1	89.11	2e-168	31.4	cell.vesicle transport
c22717g1i1	0.772	1.026	86.516	96.675	48.7601	5.60763	zf-UDP	Bra011345	95.31	0	AT4G32410.1	91.77	0	10.2.1	cell wall.cellulose synthesis.cellulose synthase
c25148g1i1	0	0.217	48.244	57.53	48.6125	5.60326	RPS2	Bra008030	95.21	0	AT1G72370.1	86.81	1e-163	29.2.1.2.1.31	protein.synthesis.ribosomal protein.eukaryotic.40S subunit.SA
c13570g1i2	0	0	58.465	36.712	48.5885	5.60254	CCT	Bra022655	92.57	0	AT5G53420.1	83.88	0	35.2	not assigned.unknown
c24348g1i1	0	0	41.958	53.149	48.5535	5.6015	TPP_enzyme_PYR superfamily	Bra022529	93.55	2e-117	AT5G50850.1	86.02	5e-90	8.1.1.1	TCA / org transformation.TCA.pyruvate DH.E1
c6019g2i1	0	0	50.434	44.664	48.549	5.60137	Peptidase_C19 superfamily	Bra028727	96.18	4e-132	AT5G06600.1	92.71	9e-119	29.5.11.5	protein.degradation.ubiquitin.ubiquitin protease
c19038g1i1	0	0	43.941	51.103	48.522	5.60057	AAT_I superfamily	Bra011843	95.63	7e-168	AT4G39660.1	92.6	3e-152	13.1.1.3.11	amino acid metabolism.synthesis.central amino acid metabolism.alanine.alanine-glyoxylate aminotransferase
c25280g1i1	0	0	40.57	54.444	48.507	5.60012	no hit	Bra033596	85.71	1e-05	AT4G21470.1	85.86	7e-58	18.3	Co-factor and vitamine metabolism.riboflavin
c24199g4i3	0	0	50.184	44.724	48.454	5.59854	REF	Bra034002	92.51	0	AT1G67360.2	82.2	0	35.1	not assigned.no ontology
c9867g1i1	0	0	59.441	35.041	48.241	5.59219	CRF-BP superfamily	Bra000734	75.95	2e-06	AT5G55350.1	95	1.5	#N/A	#N/A
c24693g2i1	0	0	51.322	42.679	48.0005	5.58498	Rab8_Rab10_Rab13_like	Bra019475	92.9	0	AT3G46060.1	91.95	0	30.5	signalling.G-proteins
c13648g1i2	0	0	40.592	53.016	47.804	5.57906	no hit	Bra022502	90.25	0	AT1G64980.1	84.18	0	35.2	not assigned.unknown
c14923g1i2	0	0	49.545	44.059	47.802	5.579	no hit	Bra011240	94.44	2e-116	AT4G30996.1	89.51	4e-98	35.2	not assigned.unknown
c18548g1i1	0	0	41.914	51.115	47.5145	5.5703	no hit	Bra038344	91.49	4e-171	AT1G68870.1	76.75	3e-96	35.2	not assigned.unknown
c23223g1i2	0.298	0	54.813	52.277	47.4717	5.569	no hit	Bra015729	100	0.024	AT2G38630.1	95.45	0.21	#N/A	#N/A
c24639g1i1	0	0	41.741	51.079	47.41	5.56712	PLN00026	Bra008442	95.6	0	AT1G80760.1	91.94	0	34.19.3	transport.Major Intrinsic Proteins.NIP
c25056g1i1	0	0	44.938	47.581	47.2595	5.56253	no hit	Bra008426	93.25	2e-104	AT1G79600.1	82.73	9e-68	34.16	transport.ABC transporters and multidrug resistance systems
c30288g1i1	0	0	45.437	46.891	47.164	5.55961	PUA superfamily	Bra012765	92.09	0	AT4G15770.1	86.75	7e-161	29.2.2	protein.synthesis.ribosome biogenesis
c25100g1i3	0	0	38.771	53.052	46.9115	5.55187	Trehalose_PPase	Bra022549	93.22	0	AT5G51460.3	91.14	0	3.2.2	minor CHO metabolism.trehalose.TPP
c20518g1i1	0	0.078	47.247	48.186	46.8879	5.55114	AFD_class_I superfamily	Bra013735	96.32	0	AT4G23850.1	90.55	0	11.1.9	lipid metabolism.FA synthesis and FA elongation.long chain fatty acid CoA ligase
c20795g1i1	0	0.017	47.496	44.918	46.8091	5.54872	P-loop_NTPase superfamily	Bra033515	85.54	0	AT4G15810.1	77.86	0	29.3.3	protein.targeting.chloroplast
c24813g3i2	0	0	1.843	89.751	46.797	5.54834	DDE_Tnp_1_6 superfamily	Bra010157	81.79	4e-82	AT4G25000.1	88.46	0.66	2.2.2.1.1	major CHO metabolism.degradation.starch.starch cleavage.alpha amylase
c962g2i1	0	0	38.11	53.318	46.714	5.54578	no hit	Bra023634	88.45	3e-140	AT5G17710.2	78.21	2e-91	29.6	protein.folding
c22583g1i1	0	0	46.878	44.18	46.529	5.54006	no hit	Bra011319	94.94	2e-103	AT4G32060.1	89.12	1e-85	30.3	signalling.calcium
c24126g2i2	0	0	4.856	85.479	46.1675	5.52881	PLN00411	Bra007904	95.47	0	AT1G70260.1	90.43	0	33.99	development.unspecified
c25102g1i1	0	0	51.973	38.249	46.111	5.52704	YTH	Bra008406	88.18	0	AT1G79270.1	87.85	0	35.2	not assigned.unknown
c25131g1i1	1.85	1.574	119.087	128.993	46.1062	5.52689	PLN02291	Bra011449	94.63	0	AT4G33510.1	90.13	0	13.1.6.1.1	amino acid metabolism.synthesis.aromatic aa.chorismate.3-deoxy-D-arabino-heptulosonate 7-phosphate synthase
c24982g2i3	0	0.461	58.552	52.798	46.0585	5.5254	ANK	Bra026307	85.9	0	AT4G27780.1	89.54	0	11.1.13	lipid metabolism.FA synthesis and FA elongation.acyl-CoA binding protein
c15889g2i1	0	0.174	62.725	34.981	45.8629	5.51926	SRP54	Bra011203	96.19	0	AT4G30600.1	92.37	0	29.3.4.99	protein.targeting.secretory pathway.unspecified
c23339g1i2	0	0	17.949	71.244	45.5965	5.51085	DnaJ	Bra007953	92.81	3e-127	AT1G71000.1	81.7	1e-80	20.2.1	stress.abiotic.heat
c18942g2i1	0.088	0	44.516	48.404	45.4598	5.50652	no hit	Bra037055	81.89	5e-104	AT4G13530.1	76.68	1e-64	35.2	not assigned.unknown
c24298g1i1	0	0	51.312	37.208	45.26	5.50016	no hit	Bra023594	90.07	1e-105	AT5G17050.1	79.15	1e-65	16.8.4.3	secondary metabolism.flavonoids.flavonols.flavonol-3-O-rhamnosyltransferase
c13071g1i1	0	0	34.966	53.439	45.2025	5.49833	no hit	Bra035567	93.42	3e-94	AT5G55300.2	80.87	8e-55	28.1	DNA.synthesis/chromatin structure
c23211g1i1	0	0	44.299	44.095	45.197	5.49816	PKc_like superfamily	Bra028592	91.67	0	AT5G10290.1	89.98	0	30.2.2	signalling.receptor kinases.leucine rich repeat II
c24544g1i2	0	0	36.375	51.805	45.09	5.49474	no hit	Bra011733	93.54	7e-110	AT4G37040.1	88.45	9e-88	29.5.7	protein.degradation.metalloprotease
c21924g1i1	0.21	0.27	49.751	60.012	45.0657	5.49396	PTZ00154	Bra028778	93.56	7e-175	AT2G04390.1	89.01	2e-130	29.2.1.2.1.17	protein.synthesis.ribosomal protein.eukaryotic.40S subunit.S17
c23496g1i1	0	0	47.854	40.21	45.032	5.49288	no hit	Bra011345	95.08	4e-165	AT4G32410.1	92.35	9e-152	10.2.1	cell wall.cellulose synthesis.cellulose synthase
c24179g1i1	0	0	43.497	44.277	44.887	5.48823	DUF573	Bra013873	83.57	0	AT4G25210.1	69.7	4e-61	27.3.49	RNA.regulation of transcription.GeBP like
c30469g1i1	0	0	60.861	26.847	44.854	5.48716	COG1202	Bra009900	97.01	0	AT5G26742.2	75.78	5e-80	27.1.2	RNA.processing.RNA helicase
c7183g1i1	0	0	35.172	52.277	44.7245	5.48299	no hit	Bra013598	94.1	0	AT4G22190.1	84.93	0	35.2	not assigned.unknown
c13411g1i1	0	0	37.091	50.292	44.6915	5.48193	no hit	Bra033547	91.6	5e-144	AT3G17000.1	84.13	1e-11	29.5.11.3	protein.degradation.ubiquitin.E2
c24706g2i1	0	0	42.695	44.64	44.6675	5.48115	Phosphoglycerate_kinase superfamily	Bra008421	94.68	0	AT1G79550.1	89.96	0	4.1.11	glycolysis.cytosolic branch.3-phosphoglycerate kinase (PGK)
c15718g2i1	0	0	39.324	47.944	44.634	5.48007	Glucan_synthase superfamily	Bra023386	95.91	0	AT5G13000.1	95.05	0	3.6	minor CHO metabolism.callose
Bra008351	0.228	0	55.149	41.735	44.3824	5.47192	no hit	Bra008351	100	0	AT1G78170.1	77.24	9e-142	35.2	not assigned.unknown
c23268g1i1	0	0	43.074	43.671	44.3725	5.47159	no hit	Bra028783	96.44	2e-102	AT5G04600.1	90.22	1e-83	27.4	RNA.RNA binding
c19780g1i2	0	0	43.54	42.703	44.1215	5.46341	no hit	Bra035721	85.9	7e-98	AT5G51040.3	83.5	1e-86	35.2	not assigned.unknown
c14249g1i1	0	0	32.473	53.488	43.9805	5.45879	no hit	Bra011077	91.17	0	AT4G29020.1	78.94	4e-119	35.1.40	not assigned.no ontology.glycine rich proteins
c8222g1i1	0	0	52.016	33.661	43.8385	5.45413	no hit	Bra011659	95.31	3e-93	AT4G36080.1	88.73	2e-74	30.4	signalling.phosphinositides
c21482g2i1	0	0	43.573	42.013	43.793	5.45263	no hit	Bra018485	93.46	2e-136	AT4G12560.1	88.47	7e-115	29.5.11.4.3.2	protein.degradation.ubiquitin.E3.SCF.FBOX
c20406g1i2	0	0	48.45	36.881	43.6655	5.44842	TMPIT superfamily	Bra033173	97.58	2e-180	AT4G10430.1	91.44	3e-145	35.2	not assigned.unknown
c1078g1i1	0	0	48.894	36.143	43.5185	5.44356	no hit	Bra026313	96.19	1e-132	AT4G27720.1	92.1	1e-117	35.2	not assigned.unknown
c1329g1i1	0.053	0.078	47.735	42.897	43.4688	5.44191	no hit	Bra011514	94.62	0	AT4G34260.1	88.2	0	35.2	not assigned.unknown
c23131g1i1	0	0	37.709	47.206	43.4575	5.44153	no hit	Bra004159	83.12	0	AT1G66330.1	82.65	6e-170	33.99	development.unspecified
c2018g1i1	0	0	40.364	44.494	43.429	5.44059	E1_enzyme_family superfamily	Bra013848	93.88	2e-141	AT4G24940.1	88.69	4e-118	29.5.11.2	protein.degradation.ubiquitin.E1
c20279g2i1	0	0	28.561	56.235	43.398	5.43956	no hit	Bra040167	94.51	4e-118	AT4G17570.2	89.47	5e-97	27.3.9	RNA.regulation of transcription.C2C2(Zn) GATA transcription factor family
c22884g1i1	0	0	38.565	45.862	43.2135	5.43341	PCI	Bra013838	95.69	0	AT4G24820.1	90.88	0	29.5.11.20	protein.degradation.ubiquitin.proteasom
c10288g1i1	0	0	32.712	51.152	42.932	5.42398	DnaJ-X superfamily	Bra011872	94.72	3e-160	AT4G39150.1	88.15	6e-129	20.2.1	stress.abiotic.heat
c24666g1i3	0	0	39.389	44.458	42.9235	5.4237	CBFB_NFYA	Bra023378	87.17	9e-129	AT5G12840.1	83.29	1e-112	27.3.14	RNA.regulation of transcription.CCAAT box binding factor family, HAP2
c18695g1i2	0	0	44.732	38.902	42.817	5.42011	no hit	Bra020181	95.06	4e-145	AT3G44280.1	79.5	2e-76	#N/A	#N/A
c26044g1i1	6.724	4.147	367.483	179.224	42.6313	5.41384	GH64-TLP-SF superfamily	Bra015874	97.32	5e-123	AT1G75030.1	79.37	7e-57	20.1	stress.biotic
c6709g2i1	0	0	44.418	38.793	42.6055	5.41297	PP2Cc	Bra023718	93.92	9e-180	AT5G19280.2	86	2e-134	29.4	protein.postranslational modification
c6947g1i1	0	0	42.239	40.778	42.5085	5.40968	no hit	Bra029994	93.92	1e-157	AT3G50080.1	83.8	1e-106	29.5.11.4.3.2	protein.degradation.ubiquitin.E3.SCF.FBOX
c24450g2i1	0	0	36.061	46.758	42.4095	5.40632	SRPBCC superfamily	Bra037607	95.8	4e-164	AT3G44880.1	91.88	3e-145	31.5.1	cell.cell death.plants
c20750g3i1	0	0	37.969	44.724	42.3465	5.40417	Phi_1 superfamily	Bra022553	95.48	0	AT5G51550.1	88.94	0	35.1	not assigned.no ontology
c12844g1i1	0	0	39.692	42.945	42.3185	5.40322	E1-E2_ATPase superfamily	Bra020447	93.66	0	AT5G57350.1	86.44	0	34.1.2	transport.p- and v-ATPases.H+-exporting ATPase
c17247g1i2	0.053	0	43.941	40.427	42.0692	5.39469	ANTH_AP180_CALM	Bra011333	87.94	0	AT4G32285.1	84.52	0	35.1.21	not assigned.no ontology.epsin N-terminal homology (ENTH) domain-containing protein
c24939g2i6	0.403	0	46.499	52.519	42.0383	5.39363	ADF_cofilin_like	Bra006687	93.49	3e-179	AT5G59880.1	86.33	9e-140	31.1	cell.organisation
c23977g3i1	0	0	31.249	50.825	42.037	5.39359	Ribosomal_L5_C superfamily	Bra013342	95.13	4e-118	AT4G18730.1	94.01	2e-114	29.2.1.2.2.16	protein.synthesis.ribosomal protein.eukaryotic.60S subunit.L16
c24970g1i1	2.692	0	79.178	115.533	41.9248	5.38973	no hit	Bra020193	87.88	8e-69	AT5G22440.1	94.79	5e-82	29.2.1.2.2.510	protein.synthesis.ribosomal protein.eukaryotic.60S subunit.L10A
c5433g1i1	0.64	0	46	62.638	41.9083	5.38917	PRK13042	Bra016855	92.54	2e-91	AT2G42840.1	78.75	8e-62	33.99	development.unspecified
c21093g2i1	0	0	42.835	38.854	41.8445	5.38697	no hit	Bra013303	93.21	0	AT4G18380.1	73.96	4e-82	29.5.11.4.3.2	protein.degradation.ubiquitin.E3.SCF.FBOX
c21874g2i1	2.551	0.235	85.996	111.732	41.7317	5.38307	GCS2 superfamily	Bra013675	96.94	4e-138	AT4G23100.1	90.82	7e-114	21.2.2	redox.ascorbate and glutathione.glutathione
c22071g3i1	0.228	0.348	40.44	65.035	41.7217	5.38272	Trypsin_2	Bra013300	90.42	0	AT4G18370.1	85.23	0	29.5	protein.degradation
Bra025180	2.481	1.182	109.798	124.296	41.6906	5.38165	PAP_fibrillin superfamily	Bra025180	100	0	AT3G26070.1	87.57	0	31.1	cell.organisation
c24093g2i1	0	0	36.82	44.277	41.5485	5.37672	YTH	Bra008509	90.59	0	AT5G61020.1	71.8	2e-115	35.1	not assigned.no ontology
c22287g2i1	0.123	0	46.943	39.241	41.5374	5.37634	Rdx superfamily	Bra011263	88.17	0	AT4G31360.1	81.71	7e-156	35.2	not assigned.unknown
c6634g1i2	0	0	41.069	39.992	41.5305	5.3761	no hit	Bra013365	93.41	0	AT4G18975.1	86.33	0	35.1.5	not assigned.no ontology.pentatricopeptide (PPR) repeat-containing protein
c22337g1i2	0	0	46.369	34.509	41.439	5.37292	DUF822 superfamily	Bra011706	90.4	0	AT4G36780.1	79.26	7e-125	17.3.2.2	hormone metabolism.brassinosteroid.signal transduction.BZR
c1203g1i1	0	0	45.816	34.993	41.4045	5.37172	STKc_MAP3K-like	Bra011250	92.28	0	AT4G31170.1	89.06	0	29.4	protein.postranslational modification
c1201g1i1	0	0	27.249	53.294	41.2715	5.36707	no hit	Bra010235	89.2	9e-75	AT4G31460.1	76.85	1e-40	29.2.1.1.3.2.28	protein.synthesis.ribosomal protein.prokaryotic.unknown organellar.50S subunit.L28
c21504g1i1	0.132	0	35.801	49.602	40.9958	5.3574	nt_trans superfamily	Bra026449	94.73	0	AT4G26300.1	91.18	0	29.1.19	protein.aa activation.arginine-tRNA ligase
c29484g1i1	0	0	36.82	42.957	40.8885	5.35362	no hit	Bra013933	91.34	2e-89	AT4G25910.1	86.76	2e-70	29.8	protein.assembly and cofactor ligation
c24973g1i1	0.044	0	40.787	40.718	40.8537	5.3524	bZIP_plant_BZIP46	Bra011485	86.96	0	AT4G34000.1	81.81	0	17.1.2	hormone metabolism.abscisic acid.signal transduction
c25318g1i1	2.876	2.878	128.712	184.986	40.7142	5.34746	no hit	Bra023645	97.33	0	AT5G17920.1	93.46	0	13.1.3.4	amino acid metabolism.synthesis.aspartate family.methionine
c21445g1i1	0.061	0	47.247	34.605	40.6851	5.34643	STKc_GSK3	Bra013341	93.77	0	AT4G18710.1	91.55	0	17.3.2.1	hormone metabolism.brassinosteroid.signal transduction.BRI
c12533g1i1	0	0	43.833	35.392	40.6125	5.34385	no hit	Bra013558	95.73	5e-104	AT4G21770.1	87.18	5e-77	29.1.30	protein.aa activation.pseudouridylate synthase
c8218g1i2	0	0	43.833	35.392	40.6125	5.34385	malic superfamily	Bra009866	97.86	4e-111	AT5G25880.1	90.13	3e-86	8.2.10	TCA / org transformation.other organic acid transformatons.malic
c18050g1i1	0	0	39.866	39.29	40.578	5.34263	Cyclase	Bra011593	91.78	0	AT4G35220.1	80.67	2e-117	28.99	DNA.unspecified
c21623g1i1	0	0.469	52.189	45.172	40.2434	5.33068	Sumo	Bra010425	96.14	2e-130	AT4G26840.1	90.76	2e-116	29.5.11.1	protein.degradation.ubiquitin.ubiquitin
c29231g1i1	0	0	40.169	38.152	40.1605	5.32771	CPDase	Bra013362	93.26	0	AT4G18930.1	87.91	0	35.1	not assigned.no ontology
c24966g1i1	0	0	37.589	40.561	40.075	5.32463	no hit	Bra029899	95.85	0	AT3G48500.2	92.11	0	35.2	not assigned.unknown
c23934g3i1	0	0.043	38.326	41.456	40.0303	5.32302	SRP1	Bra033534	94.66	0	AT4G16143.1	87.98	0	29.3.1	protein.targeting.nucleus
c19882g1i2	0	0	43.789	34.073	39.931	5.31944	no hit	Bra002232	93.27	4e-85	AT5G19390.1	93.75	2e-86	35.1	not assigned.no ontology
c21268g1i1	0.061	0	45.404	34.46	39.7205	5.31181	ZnF_GATA	Bra035633	91.47	0	AT5G56860.1	83.68	0	27.3.9	RNA.regulation of transcription.C2C2(Zn) GATA transcription factor family
c24145g4i1	0	0	34.175	42.824	39.4995	5.30376	no hit	Bra026461	92.41	2e-123	AT4G26150.1	90.1	2e-32	27.3.9	RNA.regulation of transcription.C2C2(Zn) GATA transcription factor family
c1142g2i1	0	0	33.135	43.756	39.4455	5.30179	no hit	Bra020084	95.19	7e-40	AT5G20090.1	87.13	4e-28	35.2	not assigned.unknown
c25368g2i3	0	10.702	249.653	246.099	39.1869	5.2923	no hit	Bra006337	95.32	1e-72	AT3G18590.1	95.24	0.33	26.19	misc.plastocyanin-like
c17300g1i1	0	0	46.326	30.006	39.166	5.29153	Fe_hyd_lg_C superfamily	Bra038459	94.07	0	AT4G16440.1	87.16	0	33.99	development.unspecified
c13763g2i1	0.018	0	32.04	44.966	39.1506	5.29096	TUDOR	Bra028701	92.54	0	AT5G07350.2	87.98	0	27.3.73	RNA.regulation of transcription.Zn-finger(CCHC)
c20928g1i1	0	0	30.197	46.068	39.1325	5.2903	no hit	Bra008373	93.69	1e-92	AT1G78630.1	92.79	4e-90	29.2.1.1.1.2.13	protein.synthesis.ribosomal protein.prokaryotic.chloroplast.50S subunit.L13
c24433g2i1	0.693	0.383	54.672	63.667	39.1219	5.2899	NADB_Rossmann superfamily	Bra011194	94.68	0	AT4G30440.1	88.97	0	10.1.6	cell wall.precursor synthesis.GAE
c20897g2i1	0	0	35.259	40.791	39.025	5.28633	End3 superfamily	Bra011260	94.61	0	AT4G31340.1	87.78	0	31.1	cell.organisation
Bra006273	6.067	2.591	200.889	212.958	39.0174	5.28604	GASA	Bra006273	100	0	AT5G14920.1	73.31	1e-122	17.6.3	hormone metabolism.gibberelin.induced-regulated-responsive-activated
c13026g1i2	0	0	33.427	42.4	38.9135	5.2822	no hit	Bra023548	86.15	6e-61	AT5G16010.1	76.84	7e-33	17.3.1.1.1	hormone metabolism.brassinosteroid.synthesis-degradation.BRs.DET2
c20556g1i2	0	0.043	34.099	43.381	38.9036	5.28183	Rieske_RO_Alpha_PaO	Bra013907	92.24	0	AT4G25650.2	88.29	0	26.3	misc. other Ferredoxins and Rieske domain
c25112g2i1	0	0	33.07	42.4	38.735	5.27557	Lipocalin superfamily	Bra028615	95.51	1e-119	AT5G09810.1	93.26	1e-111	31.1	cell.organisation
c21031g1i2	0	0	42.424	33.02	38.722	5.27508	Syja_N	Bra040892	96.55	0	AT3G51830.1	91.02	0	30.4	signalling.phosphinositides
c21965g1i1	0	0	45.838	29.437	38.6375	5.27193	W2_eIF5C_like	Bra022488	95.87	0	AT1G65220.1	88.45	0	29.2.3	protein.synthesis.initiation
Bra038442	2.087	3.999	102.46	206.458	38.4514	5.26496	GH16_XET	Bra038442	100	0	AT4G14130.1	89.4	0	10.7	cell wall.modification
c20993g3i1	0	0	37.6	37.075	38.3375	5.26068	BACK_like superfamily	Bra026351	92.99	0	AT4G27430.1	87.81	0	31.1	cell.organisation
c29298g1i1	0	0	30.024	44.349	38.1865	5.25499	no hit	Bra020126	89.76	1e-93	AT5G20790.1	80.19	1e-47	35.2	not assigned.unknown
Bra039404	0.061	0	39.519	37.075	38.1339	5.253	MADS_SRF_like	Bra039404	100	0	AT3G05860.1	81.59	1e-142	27.3.24	RNA.regulation of transcription.MADS box transcription factor family
c11778g1i1	0	0	34.685	38.818	37.7515	5.23846	DUF3354	Bra013599	90.73	3e-140	AT4G22200.1	83.33	6e-110	34.15	transport.potassium
c22636g2i3	0	0	21.765	51.273	37.519	5.22955	Ndr	Bra023343	97.62	8e-141	AT5G11790.1	93.2	1e-123	34.23.1	transport.hormones.auxin
c22384g1i1	0	0	28.04	44.894	37.467	5.22755	NTF2_like superfamily	Bra022487	95.22	0	AT1G65230.1	86.46	0	35.2	not assigned.unknown
Bra004046	0	0	39.475	33.238	37.3565	5.22329	Sulfotransfer_1 superfamily	Bra004046	100	0	AT5G43690.1	75.28	0	11.8	lipid metabolism.'exotics'(steroids, squalene etc)
c7465g1i1	0.202	0.322	46.304	44.93	36.939	5.20707	PUA	Bra003270	82.77	0	AT3G57150.1	84.84	0	29.2.2.3.1	protein.synthesis.ribosome biogenesis.Pre-rRNA processing and modifications.snoRNPs
c14847g1i1	0	0	39.811	32.015	36.913	5.20606	no hit	Bra013269	87.06	1e-158	AT4G17940.1	85.63	5e-112	35.2	not assigned.unknown
c26576g1i1	0	0	27.715	43.756	36.7355	5.1991	Auxin_inducible	Bra022663	94.79	3e-172	AT5G53590.1	82.01	5e-105	17.2.3	hormone metabolism.auxin.induced-regulated-responsive-activated
c13623g1i1	0	0	34.381	37.087	36.734	5.19904	p450 superfamily	Bra011755	92.09	0	AT4G37310.1	88.51	0	26.1	misc.cytochrome P450
c25431g1i2	0	0	37.47	33.528	36.499	5.18979	no hit	Bra000719	90.33	0	AT4G10710.1	85.6	1e-164	27.3.52	RNA.regulation of transcription.Global transcription factor group
c18597g1i2	0	0	20.29	50.655	36.4725	5.18874	p450 superfamily	Bra018471	93.72	0	AT4G12320.1	86.46	0	26.1	misc.cytochrome P450
c24354g1i1	0	0	31.596	39.265	36.4305	5.18707	YaaW	Bra008097	96.36	8e-167	AT1G73470.3	86.13	2e-127	35.2	not assigned.unknown
c25355g1i2	0	0	29.319	41.481	36.4	5.18587	UBQ superfamily	Bra018561	94.93	0	AT4G02260.1	90.59	0	20.2.4	stress.abiotic.touch/wounding
c14380g1i2	0	0	28.192	42.521	36.3565	5.18414	no hit	Bra035407	91.38	2e-116	AT1G68560.1	86.12	5e-90	26.3.1	misc.gluco-, galacto- and mannosidases.alpha-galactosidase
c21528g1i1	0	0	31.054	39.459	36.2565	5.18017	HAD_like superfamily	Bra026234	95.85	0	AT4G06599.1	83.51	2e-143	29.5.11.1	protein.degradation.ubiquitin.ubiquitin
c24070g2i1	0.289	0	35.725	44.833	36.0673	5.17262	AP_delta-COPI_MHD	Bra028774	93.9	0	AT5G05010.1	87.48	0	31.4	cell.vesicle transport
c14872g1i1	0	0	23.802	46.31	36.056	5.17217	TerC superfamily	Bra023364	88.07	0	AT5G12130.1	80.4	0	33.99	development.unspecified
c24661g1i1	0	0	33.015	36.978	35.9965	5.16978	no hit	Bra011736	93.9	1e-126	AT4G36980.4	89.33	1e-110	35.2	not assigned.unknown
c4184g1i1	0	0	30.024	39.919	35.9715	5.16878	no hit	Bra039711	90.91	2.6	AT5G48880.2	81.82	0.52	13.2.4.5	amino acid metabolism.degradation.branched chain group.isoleucine
c7442g2i1	0	0	34.836	35.065	35.9505	5.16794	no hit	Bra008279	95.99	6e-149	AT1G76810.1	94.1	7e-140	29.2.3	protein.synthesis.initiation
c22723g1i1	0	0	30.1	39.483	35.7915	5.16155	no hit	Bra023518	92.92	2e-142	AT5G15450.1	90.35	4e-131	20.2.1	stress.abiotic.heat
c22172g1i1	0	0	30.219	39.132	35.6755	5.15686	P-loop_NTPase superfamily	Bra011442	94.65	0	AT4G33460.1	89.73	5e-156	34.16	transport.ABC transporters and multidrug resistance systems
Bra030106	1.113	0.635	66.594	64.902	35.6179	5.15453	SGNH_plant_lipase_like	Bra030106	100	0	AT1G28570.1	84.98	0	26.28	misc.GDSL-motif lipase
c8443g1i1	0	0	31.108	38.067	35.5875	5.1533	Iso_dh superfamily	Bra035169	94.8	4e-145	AT1G80560.1	89.6	2e-122	13.1.4.4.3	amino acid metabolism.synthesis.branched chain group.leucine specific.3-isopropylmalate dehydrogenase
c7220g1i1	0	0	24.951	43.78	35.3655	5.14427	no hit	Bra020403	93.06	4e-152	AT5G57930.2	87.19	2e-123	35.2	not assigned.unknown
c13745g1i2	0	0	39.129	28.832	34.9805	5.12848	no hit	Bra019049	92.86	5e-47	AT4G27440.1	92.06	5e-46	19.14	tetrapyrrole synthesis.protochlorophyllide reductase
c13550g1i1	0	0	31.997	35.84	34.9185	5.12592	no hit	Bra028912	88.62	1e-133	AT5G01820.1	83.53	1e-99	29.4	protein.postranslational modification
c12552g1i1	0	0	27.975	39.798	34.8865	5.1246	no hit	Bra040094	96.55	2e-91	AT4G16780.1	87.19	4e-66	27.3.22	RNA.regulation of transcription.HB,Homeobox transcription factor family
c23202g3i1	0	0	30.36	37.317	34.8385	5.12261	no hit	Bra023386	95.6	0	AT5G13000.1	93.87	0	3.6	minor CHO metabolism.callose
c24727g1i1	0	0.104	34.392	36.857	34.8142	5.1216	MPN_RPN7_8	Bra009133	92.71	0	AT5G05780.1	92.85	0	29.5.11.20	protein.degradation.ubiquitin.proteasom
c25863g1i1	0.114	0	44.429	26.823	34.6509	5.11482	no hit	Bra023715	93.8	0	AT5G19250.1	81.17	6e-163	35.2	not assigned.unknown
c22818g1i1	0	0	30.317	36.808	34.5625	5.11114	class_II_aaRS-like_core superfamily	Bra011251	95.14	0	AT4G26870.1	85.77	0	29.1.12	protein.aa activation.aspartate-tRNA ligase
c13907g1i1	0	0	33.85	32.911	34.3805	5.10352	DUF106 superfamily	Bra013617	96.51	1e-118	AT4G12590.1	87.98	6e-89	35.2	not assigned.unknown
c23994g1i1	0	0.313	32.799	44.615	34.3338	5.10156	no hit	Bra006200	95.47	4e-171	AT5G13450.1	87.12	4e-125	9.9	mitochondrial electron transport / ATP synthesis.F1-ATPase
c25751g1i1	0	0	24.886	41.747	34.3165	5.10083	no hit	Bra013406	90.04	2e-97	AT4G18880.1	87.1	0.013	20.2.1	stress.abiotic.heat
c30256g1i1	0	0	29.2	36.917	34.0585	5.08994	no hit	Bra038875	96.04	3e-139	AT3G50960.1	89.77	3e-113	31.1	cell.organisation
c24721g1i2	0.237	0	42.261	31.579	33.9025	5.08332	NAM	Bra029201	91.51	4e-152	AT5G08790.1	93.48	3e-151	33.99	development.unspecified
c25110g5i1	0	0.165	26.003	45.366	33.8887	5.08273	PLN00220	Bra013481	92.78	0	AT4G20890.1	90.65	0	31.1	cell.organisation
c20259g2i1	0	0	36.43	29.34	33.885	5.08257	K_trans superfamily	Bra011451	95.55	0	AT4G33530.1	88.47	0	34.15	transport.potassium
c23340g3i1	0	0	31.194	34.448	33.821	5.07985	AAA	Bra029922	95.11	0	AT3G48870.1	91.83	0	29.5.5	protein.degradation.serine protease
c23764g1i2	0	0.13	30.793	39.181	33.7906	5.07855	Str_synth	Bra038899	93.06	0	AT3G51430.1	80.45	0	16.4.1	secondary metabolism.N misc.alkaloid-like
c1262g2i1	0	0	27.011	38.503	33.757	5.07711	no hit	Bra040095	81.16	2e-97	AT4G16790.1	72.89	9e-57	10.5.4	cell wall.cell wall proteins.HRGP
c14798g1i1	0	0	27.314	37.789	33.5515	5.06831	Mito_carr	Bra020060	95.38	0	AT5G19760.1	89.36	0	34.9	transport.metabolite transporters at the mitochondrial membrane
c23562g1i1	0	0	34.999	29.207	33.103	5.04889	UMP1	Bra034011	95.74	0	AT1G67250.1	90.07	1e-163	29.5.11.20	protein.degradation.ubiquitin.proteasom
c14020g1i1	0	0	31.942	32.257	33.0995	5.04874	P-loop_NTPase superfamily	Bra008393	96.93	5e-170	AT1G79050.1	95.25	5e-162	28.2	DNA.repair
c24083g2i1	0	0	38.261	25.83	33.0455	5.04638	no hit	Bra020195	94.73	0	AT5G22500.1	87.34	8e-167	11.9.4.13	lipid metabolism.lipid degradation.beta-oxidation.acyl CoA reductase
c24737g2i1	0	0.096	35.14	32.015	32.9938	5.04412	ANK	Bra013376	91.57	0	AT4G19150.1	85.26	0	31.1	cell.organisation
c24228g1i2	0.149	0.191	34.262	40.742	32.9077	5.04035	no hit	Bra018469	96.14	0	AT4G12290.1	88.21	3e-179	26.7	misc.oxidases - copper, flavone etc
c6237g1i1	0	0	42.846	20.928	32.887	5.03945	H3TH_FEN1-Euk	Bra009908	97.38	3e-165	AT5G26680.1	93.33	7e-147	28.1	DNA.synthesis/chromatin structure
c25244g1i4	0	0	31.433	32.16	32.7965	5.03547	no hit	Bra001510	86.21	2e-10	AT3G13530.1	88.14	1e-12	30.6	signalling.MAP kinases
c435g1i1	0	0	33.059	30.442	32.7505	5.03345	no hit	Bra013955	89.05	1e-152	AT4G26130.1	79.18	2e-97	35.2	not assigned.unknown
c23508g1i1	0	0	35.01	28.287	32.6485	5.02894	no hit	Bra013611	92.21	5e-92	AT4G22330.1	90.48	1e-86	11.8.1	lipid metabolism.'exotics' (steroids, squalene etc).sphingolipids
c16523g1i1	0	0	38.012	25.128	32.57	5.02547	Bromodomain superfamily	Bra025262	97.25	5e-156	AT3G27260.1	84.07	7e-102	27.3.52	RNA.regulation of transcription.Global transcription factor group
c25273g2i3	0	0	34.392	28.687	32.5395	5.02412	no hit	Bra020301	92.17	6e-163	AT5G59670.1	74.93	1e-61	30.2.1	signalling.receptor kinases.leucine rich repeat I
c24781g1i1	0	0	34.966	27.948	32.457	5.02046	3HCDH	Bra011076	94.88	0	AT4G29010.1	90.39	0	11.9.4.9	lipid metabolism.lipid degradation.beta-oxidation.multifunctional
c24070g1i1	0	0	29.612	33.213	32.4125	5.01848	no hit	Bra028774	94.17	0	AT5G05010.1	90.42	0	31.4	cell.vesicle transport
c24533g1i3	0.167	0	31.509	36.506	32.3096	5.01389	PKc_like superfamily	Bra013829	94	0	AT4G24740.1	89.08	2e-179	29.4	protein.postranslational modification
c25061g2i1	0.132	0	44.255	22.405	32.2045	5.00919	KNOX1 superfamily	Bra009826	96.83	0	AT5G25220.1	77.64	7e-130	27.3.22	RNA.regulation of transcription.HB,Homeobox transcription factor family
Bra029515	0	0	25.331	37.075	32.203	5.00912	Sugar_tr	Bra029515	100	0	AT4G04750.1	85.64	0	34.2	transport.sugars
c25201g3i3	0	0	35.194	27.101	32.1475	5.00663	Stress-antifung	Bra013678	87.1	0	AT4G23180.1	78.89	0	30.2.17	signalling.receptor kinases.DUF 26
c22339g3i1	0	0	28.832	33.419	32.1255	5.00565	DUF89 superfamily	Bra011327	95.78	0	AT4G32180.1	93.95	0	18.4.5	Co-factor and vitamine metabolism.pantothenate.pantothenate kinase (PANK)
c22943g1i2	0	0	27.878	34.049	31.9635	4.99835	no hit	Bra023553	96.1	6e-129	AT5G16120.2	89.49	2e-101	11.9.2.2	lipid metabolism.lipid degradation.lipases.acylglycerol lipase
c11042g1i1	0	0	22.903	38.999	31.951	4.99779	no hit	Bra011606	90.63	3e-167	AT4G35320.1	80.63	9e-115	35.2	not assigned.unknown
c20620g2i2	0	0.191	31.563	36.421	31.9416	4.99736	Membrane-FADS-like superfamily	Bra011235	95.49	0	AT4G30950.1	93.44	0	11.2.4	lipid metabolism.FA desaturation.omega 6 desaturase
c1773g1i1	0	0	20.085	41.771	31.928	4.99675	no hit	Bra013734	96.02	9e-114	AT4G23820.1	89.64	3e-92	10.6.3	cell wall.degradation.pectate lyases and polygalacturonases
c16065g1i2	0	0	30.934	30.841	31.8875	4.99492	RabGAP-TBC superfamily	Bra022743	94.09	2e-108	AT5G54780.1	92.13	6e-102	30.5	signalling.G-proteins
c15072g1i1	0	0	30.349	31.422	31.8855	4.99483	no hit	Bra036912	85.56	9e-83	AT4G14920.1	63.55	2e-14	27.3.63	RNA.regulation of transcription.PHD finger transcription factor
c9676g1i2	0	0	35.573	26.108	31.8405	4.99279	MoaD	Bra037905	87.99	2e-98	AT4G10100.1	85.82	3e-87	18.1	Co-factor and vitamine metabolism.molybdenum cofactor
c24854g1i2	0	0	28.745	32.862	31.8035	4.99111	no hit	Bra028833	94.02	1e-98	AT5G03460.1	80.87	4e-59	35.2	not assigned.unknown
c26829g1i1	0	0	32.354	29.183	31.7685	4.98953	Peptidases_S8_S53 superfamily	Bra013477	96.52	0	AT4G20850.1	92.12	0	29.5.5	protein.degradation.serine protease
c20921g1i1	0	0	29.948	31.41	31.679	4.98545	ATP_bind_1	Bra013562	94.51	0	AT4G21800.1	88.68	0	31.2	cell.division
c25142g1i1	0	0.043	31.812	30.575	31.5159	4.97801	ENTH_epsin	Bra023337	90.62	0	AT5G11710.1	87.77	0	35.1.21	not assigned.no ontology.epsin N-terminal homology (ENTH) domain-containing protein
c13763g1i1	0	0.122	25.222	39.508	31.4467	4.97484	SNc superfamily	Bra028701	93.09	0	AT5G07350.2	89.34	0	27.3.73	RNA.regulation of transcription.Zn-finger(CCHC)
c8872g1i1	0	0	22.036	38.854	31.445	4.97476	no hit	Bra018516	89.17	1e-87	AT4G03180.1	81.67	8e-63	35.2	not assigned.unknown
c20937g1i2	0.956	0.617	63.375	46.734	31.3767	4.97162	no hit	Bra033938	92.17	3e-159	AT1G68410.1	88.98	2e-140	29.4	protein.postranslational modification
c19957g1i1	1.543	0.756	54.997	77.611	31.3115	4.96862	SEC21	Bra011535	97.1	1e-164	AT4G34450.1	89.86	1e-130	31.4	cell.vesicle transport
c7981g1i1	0	0	22.415	38.176	31.2955	4.96788	Branch	Bra011262	95.99	0	AT4G31350.1	93.23	1e-170	35.2	not assigned.unknown
c24651g1i2	0	0	35.411	25.104	31.2575	4.96613	PLN03211	Bra028729	95.06	8e-174	AT5G06530.2	87.56	1e-132	34.16	transport.ABC transporters and multidrug resistance systems
c31128g1i1	0	0	31.509	28.953	31.231	4.96491	no hit	Bra008463	95.73	1e-104	AT1G80560.1	92.74	6e-95	13.1.4.4.3	amino acid metabolism.synthesis.branched chain group.leucine specific.3-isopropylmalate dehydrogenase
c21306g2i2	0.132	0.339	43.345	31.495	31.0967	4.95869	PAP_RNA-bind superfamily	Bra034276	66.27	3e-57	AT4G32850.8	85.32	0	27.1.3.1	RNA.processing.3' end processing.PAP
c22294g1i1	0	0	36.332	23.663	30.9975	4.95408	no hit	Bra013714	95.2	9e-180	AT4G23600.1	83.59	2e-117	13.1.3.4.2	amino acid metabolism.synthesis.aspartate family.methionine.cystathionine beta-lyase
c29970g1i1	0	0	33.937	26.024	30.9805	4.95329	no hit	Bra022683	80.47	4e-75	AT5G53930.1	82.4	4e-28	35.2	not assigned.unknown
c24632g1i2	0	0	25.417	34.436	30.9265	4.95077	no hit	Bra011728	90.24	0	AT4G37090.1	79.83	5e-145	35.2	not assigned.unknown
c23290g1i2	15.316	0	314.774	217.376	30.8472	4.94707	no hit	Bra006985	91.52	7e-62	AT2G37040.1	88.48	6e-55	16.2.1.1	secondary metabolism.phenylpropanoids.lignin biosynthesis.PAL
c18064g1i1	0.035	0	29.579	31.107	30.8039	4.94504	RCC1	Bra023331	92.63	0	AT5G11580.1	86.89	0	31.2	cell.division
c13116g1i1	0	0	25.374	34.145	30.7595	4.94296	no hit	Bra020045	96.7	9e-127	AT5G19530.1	93.04	2e-113	22.1.7	polyamine metabolism.synthesis.spermine synthase
c18217g1i1	0	0	34.435	25.08	30.7575	4.94287	no hit	Bra040110	95.91	0	AT4G17060.1	83.03	6e-130	35.2	not assigned.unknown
c18307g1i1	0	0	37.546	21.436	30.491	4.93031	PLN02309	Bra013579	93.49	0	AT4G21990.1	89.71	0	14.2	S-assimilation.APR
c23112g3i1	0	0	32.549	26.387	30.468	4.92922	no hit	Bra028784	89.89	4e-139	AT5G04550.1	79.73	9e-89	35.2	not assigned.unknown
c17260g1i1	0.245	0.313	32.799	43.066	30.4398	4.92789	PAE superfamily	Bra013395	95.04	2e-163	AT4G19420.1	91.74	2e-147	10.8.2	cell wall.pectin*esterases.acetyl esterase
c8705g2i1	0.193	0	27.303	37.293	30.3675	4.92446	no hit	Bra020103	85.61	3e-141	AT5G20380.1	83.49	2e-123	34.7	transport.phosphate
c6822g1i1	0	0	21.331	37.002	30.1665	4.91488	no hit	Bra020446	85.97	3e-108	AT5G57370.1	77.42	1e-68	35.1	not assigned.no ontology
Bra010078	0	0	24.962	33.371	30.1665	4.91488	Ribosomal_S10 superfamily	Bra010078	100	0	AT3G45030.1	92.7	5e-149	29.2.1.2.1.20	protein.synthesis.ribosomal protein.eukaryotic.40S subunit.S20
c23561g1i2	0	0	31.173	27.089	30.131	4.91318	PLN03021	Bra022584	76.88	2e-34	AT5G52300.1	73.41	3e-22	20.2.2	stress.abiotic.cold
c12996g1i1	0	0	25.406	32.85	30.128	4.91303	no hit	Bra023980	93.65	8e-135	AT4G31850.1	90.16	8e-120	35.1.5	not assigned.no ontology.pentatricopeptide (PPR) repeat-containing protein
c22672g1i2	0	0	29.547	28.517	30.032	4.90843	no hit	Bra026360	91.07	0	AT4G27320.1	76.01	4e-127	20.2.99	stress.abiotic.unspecified
c22790g1i1	0	0	28.149	29.909	30.029	4.90828	Glyco_tranf_GTA_type superfamily	Bra023713	95.54	0	AT5G19220.1	88.07	5e-176	2.1.2.1	major CHO metabolism.synthesis.starch.AGPase
c6123g1i1	0	0	31.866	26.084	29.975	4.90569	Cation_ATPase_C	Bra035649	95.79	2e-129	AT5G57110.1	90.14	2e-107	34.21	transport.calcium
c12834g1i1	0	0	34.977	22.828	29.9025	4.90219	no hit	Bra011749	95.38	0	AT4G37260.1	86.53	3e-148	27.3.25	RNA.regulation of transcription.MYB domain transcription factor family
c1046g1i1	0	0	29.157	28.614	29.8855	4.90137	PPDK_N superfamily	Bra039540	96.79	0	AT4G15530.5	89.68	3e-166	6.5	gluconeogenesis / glyoxylate cycle.pyruvate dikinase
c16576g1i2	0	0	33.969	23.675	29.822	4.89831	no hit	Bra020105	96.3	3e-44	AT5G20490.1	90.53	3e-30	31.1	cell.organisation
Bra026543	0.517	0.183	24.258	54.129	29.773	4.89593	MADS_MEF2_like	Bra026543	100	0	AT2G03710.1	84.62	0	27.3.24	RNA.regulation of transcription.MADS box transcription factor family
c18138g1i1	0	0	21.244	36.276	29.76	4.8953	no hit	Bra013572	95.56	2e-121	AT4G21900.1	89.63	9e-100	34.99	transport.misc
c20312g2i1	0	0	29.493	27.924	29.7085	4.8928	no hit	Bra020038	95.33	7e-135	AT5G19390.1	94.3	1e-129	35.1	not assigned.no ontology
c9206g1i1	0	0	26.631	30.478	29.5545	4.88531	PLN00157	Bra026367	95.71	0	AT4G27230.1	90.4	7e-154	28.1.3.2.1	DNA.synthesis/chromatin structure.histone.core.H2A
c11037g1i1	0	0	26.523	30.538	29.5305	4.88413	AdoMet_MTases	Bra022716	94.31	0	AT1G04870.2	88.03	0	26.6	misc.O-methyl transferases
c22353g3i1	0	0	39.421	17.466	29.4435	4.87988	no hit	Bra011877	91.44	4e-145	AT4G39090.1	85.71	8e-115	29.5.3	protein.degradation.cysteine protease
c28284g1i1	0	0	31.173	25.661	29.417	4.87858	no hit	Bra004456	95.65	0.057	AT1G64260.1	83.78	0.04	27.3.99	RNA.regulation of transcription.unclassified
c21912g2i2	0	0.026	27.964	29.582	29.3909	4.8773	P-loop_NTPase superfamily	Bra020419	85.76	0	AT5G57710.1	78.86	0	20.2.1	stress.abiotic.heat
c20844g1i1	0	0	34.251	22.526	29.3885	4.87718	no hit	Bra022485	96.15	1e-105	AT1G65270.2	91.45	4e-91	35.2	not assigned.unknown
c21744g3i1	0	0	26.761	29.849	29.305	4.87307	AP2	Bra007963	87.11	6e-177	AT1G71130.1	77.71	3e-109	27.3.3	RNA.regulation of transcription.AP2/EREBP, APETALA2/Ethylene-responsive element binding protein family
c25066g1i1	0	0	25.276	31.325	29.3005	4.87285	no hit	Bra011056	88.08	6e-138	AT4G28730.1	86.36	5e-118	21.4	redox.glutaredoxins
c7442g1i1	0	0	24.485	31.991	29.238	4.86977	no hit	Bra008279	92.68	3e-100	AT1G76810.1	88.62	8e-87	29.2.3	protein.synthesis.initiation
c20159g1i1	0	0	25.298	31.168	29.233	4.86953	no hit	Bra026415	89.3	0	AT4G26630.1	83.73	4e-152	35.2	not assigned.unknown
c23987g1i1	0	0.226	39.421	23.639	29.2273	4.86925	3HCDH_N	Bra011076	92.89	0	AT4G29010.1	89.56	3e-171	11.9.4.9	lipid metabolism.lipid degradation.beta-oxidation.multifunctional
c9076g1i1	0	0	26.241	29.8	29.0205	4.859	RPI_A	Bra007961	91.21	0	AT1G71100.1	82.09	0	7.2.4	OPP.non-reductive PP.ribose 5-phosphate isomerase
c22985g1i1	0	0	27.542	28.493	29.0175	4.85885	PLPDE_III superfamily	Bra026396	95.46	0	AT4G26860.2	89.78	0	35.1	not assigned.no ontology
c24475g4i1	0	0	26.241	29.655	28.948	4.85539	biotinyl_domain	Bra023563	91.33	4e-146	AT5G16390.1	89.25	1e-137	11.1.1.2.3	lipid metabolism.FA synthesis and FA elongation.Acetyl CoA Carboxylation.heteromeric Complex.Biotin Carboxyl Carrier Protein
c8273g1i2	0	0	18.838	37.014	28.926	4.85429	Esterase_lipase superfamily	Bra020082	92.43	0	AT5G20060.2	86.86	2e-154	11.9.3.2	lipid metabolism.lipid degradation.lysophospholipases.carboxylesterase
c24371g2i1	0	0	27.693	28.106	28.8995	4.85297	no hit	Bra011189	91.27	0	AT4G30400.1	86.08	5e-170	29.5.11.4.2	protein.degradation.ubiquitin.E3.RING
c21442g1i1	0	0	32.062	23.7	28.881	4.85205	no hit	Bra015834	92.86	0.029	AT2G01275.1	95.45	0.24	29.5.11.4.2	protein.degradation.ubiquitin.E3.RING
c13533g1i1	0	0	26.089	29.667	28.878	4.8519	RRM_SF superfamily	Bra013784	94.22	0	AT4G24270.2	85.58	0	27.4	RNA.RNA binding
c6967g1i1	0	0	31.064	24.571	28.8175	4.84887	no hit	Bra008033	88.78	5e-111	AT1G72450.1	83.21	2e-77	35.2	not assigned.unknown
c19984g2i1	0	0	26.783	28.795	28.789	4.84745	no hit	Bra007870	93.88	3e-126	AT1G69610.1	85.71	9e-94	35.2	not assigned.unknown
c24235g1i1	0	0.582	32.007	40.161	28.725	4.84424	SEC14	Bra038311	95.53	4e-131	AT1G69340.1	92.1	1e-117	35.1	not assigned.no ontology
c6004g2i1	0	0	25.472	29.788	28.63	4.83946	no hit	Bra029930	92.77	2e-175	AT3G01920.1	87.14	7e-142	35.1	not assigned.no ontology
c25303g2i2	3.936	2.93	119.857	131.97	28.6293	4.83942	no hit	Bra013945	95.59	0	AT4G26080.1	90.42	9e-159	17.1.2	hormone metabolism.abscisic acid.signal transduction
c22525g1i2	0	0	32.549	22.538	28.5435	4.83509	no hit	Bra011176	77.14	9e-98	AT4G30240.1	70.12	3e-58	35.2	not assigned.unknown
c21028g1i1	0	0	26.599	28.106	28.3525	4.8254	HDAC_classII	Bra011444	95.24	0	AT4G33470.1	90.48	0	27.3.55	RNA.regulation of transcription.HDA
c9138g1i1	0	0	26.035	28.444	28.2395	4.81964	FMN_red superfamily	Bra020352	93.87	0	AT5G58800.1	87.9	0	11.8	lipid metabolism.'exotics'(steroids, squalene etc)
c23350g1i1	0	0	29.276	25.164	28.22	4.81865	no hit	Bra035650	90.12	6e-61	AT5G57120.1	75.25	3e-57	29.2.2.2.99	protein.synthesis.ribosome biogenesis.Assembly factors.misc
c15492g2i1	0	0.061	30.36	25.685	28.1635	4.81576	MFS	Bra011604	91.96	0	AT4G35300.1	87.07	0	34.2	transport.sugars
c22871g1i1	0	0	28.008	26.266	28.137	4.8144	no hit	Bra008046	92.66	0	AT1G72750.1	78.65	2e-125	29.3.2	protein.targeting.mitochondria
c21265g2i1	0	0	25.472	28.699	28.0855	4.81175	no hit	Bra013452	93.27	4e-125	AT4G20280.1	77.6	3e-68	27.2	RNA.transcription
c25063g1i2	0.351	0.522	38.424	40.222	28.0703	4.81097	HELICc	Bra028757	93.25	0	AT5G05450.1	84.7	0	29.2.2.2.1	protein.synthesis.ribosome biogenesis.Assembly factors.DExD-box helicases
c4092g1i1	0	0	30.121	23.7	27.9105	4.80274	PB1 superfamily	Bra013825	91.45	0	AT4G24690.1	81.91	0	29.5.11	protein.degradation.ubiquitin
c14673g1i1	0	0	27.932	25.878	27.905	4.80245	PKc_like superfamily	Bra011815	89.74	3e-180	AT4G40010.1	81.37	8e-129	29.4	protein.postranslational modification
c19398g1i1	0	0	28.972	24.825	27.8985	4.80212	p23_NUDC_like	Bra022654	90.45	0	AT5G53400.1	76.45	8e-162	31.1	cell.organisation
c24112g1i1	0.14	0	28.571	29.122	27.8939	4.80188	RPT1	Bra020079	96.32	0	AT5G19990.1	89.73	0	29.5.11.20	protein.degradation.ubiquitin.proteasom
c11172g1i2	0	0	30.002	23.627	27.8145	4.79777	ALDH-SF superfamily	Bra013416	92.11	2e-90	AT4G19660.1	86.94	1e-71	31.1	cell.organisation
c11934g1i1	0.079	0	23.315	32.511	27.8143	4.79776	NADB_Rossmann superfamily	Bra023545	92.13	0	AT5G15910.1	88.88	0	35.1	not assigned.no ontology
c7273g2i1	0	0	23.087	30.272	27.6795	4.79075	no hit	Bra011297	90.05	5e-158	AT4G31780.2	86.46	1e-139	11.10.1	lipid metabolism.glycolipid synthesis.MGDG synthase
c24918g2i1	0	0	22.653	30.587	27.62	4.78764	NADB_Rossmann superfamily	Bra013477	95.17	2e-129	AT4G20850.1	91.67	8e-120	29.5.5	protein.degradation.serine protease
c20473g1i1	0	0	30.999	22.199	27.599	4.78654	ACOX	Bra040093	96.17	0	AT4G16760.1	88.5	0	11.9.4.2	lipid metabolism.lipid degradation.beta-oxidation.acyl CoA DH
c21824g1i3	0	0	28.333	24.862	27.5975	4.78647	UGD_SDR_e	Bra006722	86.41	0	AT3G46440.1	92.37	0	10.1.5	cell wall.precursor synthesis.UXS
c1121g1i1	0.149	0	29.71	27.44	27.5244	4.78264	no hit	Bra034683	87.78	2e-23	AT3G13350.1	78.43	8e-15	27.3.62	RNA.regulation of transcription.Nucleosome/chromatin assembly factor group
c13190g1i2	0	0	33.85	19.112	27.481	4.78036	no hit	Bra022505	96.51	1e-118	AT5G49820.1	93.41	6e-108	35.2	not assigned.unknown
c19723g2i1	0	0	26.761	26.084	27.4225	4.77729	CRS1_YhbY superfamily	Bra036865	96.5	0	AT3G23070.1	82.01	3e-148	35.2	not assigned.unknown
c29257g1i1	0	0	24.55	28.178	27.364	4.77421	DUF676	Bra013918	88.15	0	AT4G25770.1	79.34	1e-166	35.2	not assigned.unknown
c23761g1i1	0	0	29.124	23.494	27.309	4.7713	PKc_like superfamily	Bra011596	89.98	2e-163	AT4G35230.1	80.92	3e-115	29.4.1.52	protein.postranslational modification.kinase.receptor like cytoplasmatic kinase II
c23567g2i1	0	0	32.376	20.226	27.301	4.77088	LRR_8	Bra004069	77.51	0	AT1G71390.1	77.79	0	20.1.7	stress.biotic.PR-proteins
c19723g1i1	0	0	26.219	26.363	27.291	4.77035	CRS1_YhbY	Bra036865	86.15	0	AT4G14510.1	75.94	4e-180	35.2	not assigned.unknown
c22928g1i2	1.771	1.461	69.922	70.53	27.2271	4.76697	DnaJ	Bra020309	87.02	0	AT5G59610.1	85.56	0	20.2.1	stress.abiotic.heat
c25355g3i1	0	0	23.976	28.36	27.168	4.76384	SpoT	Bra018561	96.48	3e-173	AT4G02260.1	92.12	3e-151	20.2.4	stress.abiotic.touch/wounding
c21593g1i1	1.07	0.417	36.961	55.691	27.1443	4.76257	LON	Bra025763	84.42	0	AT1G75460.1	78.5	5e-178	29.5	protein.degradation
c12787g1i1	0.175	0.087	18.816	40.561	27.134	4.76203	PLN00025	Bra002999	93.54	0	AT5G54270.1	92.9	0	1.1.1.1	PS.lightreaction.photosystem II.LHC-II
c24982g1i1	0	0	29.092	23.058	27.075	4.75889	ACBP superfamily	Bra026307	89.84	0	AT4G27780.1	81.35	4e-139	11.1.13	lipid metabolism.FA synthesis and FA elongation.acyl-CoA binding protein
c23152g2i1	0	0	27.444	24.62	27.032	4.7566	K_trans superfamily	Bra023490	90.63	0	AT5G14880.1	83.26	0	34.15	transport.potassium
c21034g1i1	0	0	18.86	33.105	26.9825	4.75395	no hit	Bra025863	98.19	1e-133	AT1G20980.1	84.38	3e-88	33.3	development.squamosa promoter binding like (SPL)
c22041g1i1	0	0	30.024	21.763	26.8935	4.74919	GAT_1 superfamily	Bra008376	94.07	7e-116	AT1G78660.1	87.31	1e-90	29.5	protein.degradation
c24801g1i2	0	0	29.395	22.38	26.8875	4.74886	no hit	Bra011697	78.69	2e-126	AT5G57520.1	79.59	0.0006	#N/A	#N/A
c20339g1i3	0	0	35.4	16.353	26.8765	4.74827	PLN00122	Bra025179	91.43	2e-109	AT3G26030.1	88.21	5e-97	29.4	protein.postranslational modification
c24299g4i1	0	0.652	32.961	36.252	26.8526	4.74699	PTZ00018	Bra003745	88.04	6e-131	AT5G10980.1	88.89	2e-135	28.1.3.2.3	DNA.synthesis/chromatin structure.histone.core.H3
c21313g2i1	0	0	27.824	23.857	26.8405	4.74634	no hit	Bra023387	96.97	9e-173	AT5G13010.1	90.36	2e-140	27.1.2	RNA.processing.RNA helicase
c26032g1i1	0	0	25.168	26.363	26.7655	4.7423	no hit	Bra022479	97.6	7e-161	AT1G65430.1	91.89	6e-135	29.5.11.4.2	protein.degradation.ubiquitin.E3.RING
c21074g1i1	0	0	27.292	24.208	26.75	4.74147	STKc_CAMK	Bra018504	92.52	0	AT4G04720.1	84.02	0	30.3	signalling.calcium
c25342g2i1	0	0	33.211	18.229	26.72	4.73985	no hit	Bra028729	92.97	5e-137	AT5G06530.2	88.38	5e-117	34.16	transport.ABC transporters and multidrug resistance systems
c21874g1i1	0	0	21.212	30.2	26.706	4.73909	GCS2 superfamily	Bra013675	86.01	3e-95	AT4G23100.1	78.13	6e-71	21.2.2	redox.ascorbate and glutathione.glutathione
c25001g1i4	0.044	0	27.412	25.152	26.6947	4.73848	Spore_YpjB superfamily	Bra020073	80.9	0	AT5G19900.1	75.61	0	35.1	not assigned.no ontology
c23717g1i1	0	0	28.398	22.756	26.577	4.73211	RFC1 superfamily	Bra020168	93.45	0	AT5G22010.1	88.05	0	28.1	DNA.synthesis/chromatin structure
c25252g1i1	0.202	0.252	9.527	53.572	26.5277	4.72943	HSP90 superfamily	Bra028924	92.78	0	AT5G56010.1	88.69	0	20.2.1	stress.abiotic.heat
c24986g2i2	0	0	25.07	25.975	26.5225	4.72914	DUF608	Bra033199	93.75	0	AT4G10060.1	86.59	0	35.2	not assigned.unknown
c25172g1i2	0.403	0.417	42.705	30.066	26.5145	4.72871	RRM4_I_PABPs	Bra011488	89.98	0	AT4G34110.1	87.38	0	27.1	RNA.processing
c20620g1i1	0	0	25.385	25.636	26.5105	4.72849	Membrane-FADS-like superfamily	Bra011235	94.24	0	AT4G30950.1	87.4	0	11.2.4	lipid metabolism.FA desaturation.omega 6 desaturase
c22926g1i1	0	0.165	29.905	25.431	26.4831	4.727	no hit	Bra011410	93.99	0	AT4G33060.1	82.21	3e-172	31.3.1	cell.cycle.peptidylprolyl isomerase
c5714g1i1	0	0	24.182	26.714	26.448	4.72509	no hit	Bra033513	92.63	0	AT5G20660.1	83.81	0	29.5	protein.degradation
c19004g1i2	0	0	21.472	29.159	26.3155	4.71784	no hit	Bra026443	96.81	0	AT4G26410.1	91.18	1e-163	35.2	not assigned.unknown
c31116g1i1	0	0	25.938	24.269	26.1035	4.70617	no hit	Bra011812	94.09	7e-77	AT4G40042.1	86.56	5e-58	29.3.99	protein.targeting.unknown
c15600g1i1	2.411	0	50.748	62.033	26.0215	4.70163	X8	Bra016548	95.47	8e-108	AT1G18650.1	93	8e-100	26.4	misc.beta 1,3 glucan hydrolases
c31140g1i1	0	0	24.301	25.697	25.999	4.70038	AAT_I superfamily	Bra029919	95.78	3e-106	AT3G48780.1	89.03	1e-84	11.8.1.2	lipid metabolism.'exotics' (steroids, squalene etc).sphingolipids.serine C-palmitoyltransferase
c6019g1i1	0	1.565	34.966	55.279	25.8752	4.6935	no hit	Bra028727	97.37	9e-107	AT5G06600.1	92.69	2e-88	29.5.11.5	protein.degradation.ubiquitin.ubiquitin protease
c10108g1i1	0	0.043	18.643	32.015	25.7748	4.68789	PLN02345	Bra008214	93.73	0	AT1G75680.1	85.62	0	26.3.4	misc.gluco-, galacto- and mannosidases.endoglucanase
c25230g2i1	0.973	0.548	32.365	56.332	25.7589	4.687	APP_MetAP superfamily	Bra040895	92.75	0	AT3G51800.2	82.38	0	29.5	protein.degradation
c22815g1i1	0	0	24.182	25.334	25.758	4.68695	DnaJ_C	Bra011031	94.5	0	AT4G28480.1	88.11	0	20.2.1	stress.abiotic.heat
c23207g1i1	0.508	0.122	28.647	36.833	25.6578	4.68133	ArfGap	Bra022711	94.02	0	AT5G54310.1	88.93	0	27.3.99	RNA.regulation of transcription.unclassified
c13528g1i2	0	0	34.76	14.513	25.6365	4.68013	no hit	Bra034578	94.58	5e-104	AT4G33630.1	90	1e-64	35.2	not assigned.unknown
c25447g1i6	0	0	44.114	5.132	25.623	4.67937	Retrotrans_gag superfamily	Bra041068	87.23	1e-59	AT1G40129.1	85.29	2e-12	35.2	not assigned.unknown
c23802g2i1	0.07	0.087	27.39	25.745	25.561	4.67587	Aconitase superfamily	Bra011642	95.79	0	AT4G35830.1	92.96	0	8.1.3	TCA / org transformation.TCA.aconitase
c6051g1i1	0	0	30.913	18.083	25.498	4.67231	ESCRT-II superfamily	Bra013368	95.24	2e-161	AT4G19003.2	92.44	6e-148	29.3.4.3	protein.targeting.secretory pathway.vacuole
c19082g1i1	0	0	15.424	33.504	25.464	4.67039	no hit	Bra013697	92.61	2e-116	AT4G23500.1	90.07	3e-106	10.6.3	cell wall.degradation.pectate lyases and polygalacturonases
c23726g1i1	0	0	27.737	20.988	25.3625	4.66463	PRK09039	Bra026331	90.93	0	AT4G27620.1	83.49	4e-165	35.2	not assigned.unknown
c16993g1i1	0	0	18.415	30.2	25.3075	4.66149	no hit	Bra011608	92.86	8e-122	AT4G35350.1	90.17	2e-109	29.5.3	protein.degradation.cysteine protease
Bra014057	0.885	0.243	34.403	42.667	25.2781	4.65982	Peptidase_C1A	Bra014057	100	0	AT1G47128.1	84.08	0	29.5.3	protein.degradation.cysteine protease
c23470g3i2	0	0	25.905	22.647	25.276	4.6597	p450 superfamily	Bra011758	92.13	0	AT4G37400.1	84.27	0	26.1	misc.cytochrome P450
c14073g1i1	0	0	24.398	24.014	25.206	4.6557	DDRGK	Bra026377	94.28	0	AT4G27120.1	90.25	0	35.2	not assigned.unknown
c11980g1i1	0	0	28.17	20.238	25.204	4.65558	PRK13108	Bra011533	90.94	4e-133	AT4G34430.4	82.6	2e-95	27.3.44	RNA.regulation of transcription.Chromatin Remodeling Factors
c749g1i1	0	0	33.568	14.803	25.1855	4.65452	AdoMet_MTases	Bra013623	94.25	0	AT4G22530.1	86.41	0	33.99	development.unspecified
c24375g1i3	0	0	30.089	18.253	25.171	4.65369	SPFH_like_u4	Bra007885	96.31	0	AT1G69840.1	91.79	0	35.1	not assigned.no ontology
c14425g1i1	0	0	19.228	29.11	25.169	4.65358	no hit	Bra029095	80.72	5e-94	AT5G53140.1	75.85	2e-89	29.4	protein.postranslational modification
c25295g3i1	0	0	19.391	28.904	25.1475	4.65234	obgE	Bra023685	95.02	0	AT5G18570.1	90.96	0	30.5	signalling.G-proteins
c21854g1i2	0	0	26.512	21.557	25.0345	4.64585	no hit	Bra005965	90.1	2e-149	AT5G08060.1	82.99	2e-111	35.1	not assigned.no ontology
c13757g1i1	0	0	26.87	21.158	25.014	4.64466	no hit	Bra022867	91.67	0.2	AT5G56850.1	88.89	0.14	35.2	not assigned.unknown
c24610g2i3	0	0	23.434	24.547	24.9905	4.64331	HMA	Bra011581	95.12	3e-108	AT4G35060.1	90.53	1e-91	15.2	metal handling.binding, chelation and storage
Bra038621	6.681	3.356	121.353	176.646	24.9231	4.63941	NDPk_I	Bra038621	100	0	AT5G63310.1	85.47	0	23.4.10	nucleotide metabolism.phosphotransfer and pyrophosphatases.nucleoside diphosphate kinase
c18459g1i1	0	0	29.71	18.12	24.915	4.63894	no hit	Bra008483	91.71	0	AT1G80290.2	86.7	0	26.2	misc.UDP glucosyl and glucoronyl transferases
c23013g2i1	0	0	24.301	23.494	24.8975	4.63793	WD40 superfamily	Bra012753	95.36	0	AT4G15900.1	93.47	0	30.1	signalling.in sugar and nutrient physiology
c21306g3i2	0	0	25.309	22.405	24.857	4.63558	PAP_central	Bra011388	94.7	0	AT4G32850.8	89.55	0	27.1.3.1	RNA.processing.3' end processing.PAP
c10843g1i2	0	0	25.753	21.933	24.843	4.63477	Rab11_like	Bra011818	92.48	0	AT4G39990.1	85.84	0	30.5	signalling.G-proteins
c1243g1i1	0	0	25.84	21.836	24.838	4.63448	cyclophilin superfamily	Bra011574	96	8e-101	AT4G34960.1	94.22	2e-95	31.3.1	cell.cycle.peptidylprolyl isomerase
c18794g2i1	0	0	21.591	25.927	24.759	4.62988	PLN03059	Bra011677	96.33	1e-138	AT4G36360.1	89.33	1e-110	26.3.2	misc.gluco-, galacto- and mannosidases.beta-galactosidase
c29519g1i1	0	0	26.675	20.71	24.6925	4.626	no hit	Bra022589	92.04	3e-89	AT5G52410.2	78.97	5e-46	35.2	not assigned.unknown
c24813g2i1	0	0	26.881	20.444	24.6625	4.62425	no hit	Bra010157	77.05	2e-47	AT5G24740.1	100	0.57	#N/A	#N/A
c21927g2i1	0	0	34.284	13.036	24.66	4.6241	PEARLI-4 superfamily	Bra011586	89.74	0	AT4G35110.3	81.31	0	35.2	not assigned.unknown
c24417g1i1	0	0	22.079	25.201	24.64	4.62293	Glucan_synthase superfamily	Bra023386	91.42	0	AT5G13000.1	92.02	0	3.6	minor CHO metabolism.callose
Bra008162	14.562	8.068	374.041	230.4	24.622	4.62188	GASA	Bra008162	100	4e-157	AT1G74670.1	90.4	2e-115	17.6.3	hormone metabolism.gibberelin.induced-regulated-responsive-activated
c22533g2i1	0	0	20.399	26.762	24.5805	4.61944	no hit	Bra006602	82.75	5e-126	AT5G21990.1	84.98	2e-135	35.1.27	not assigned.no ontology.tetratricopeptide repeat (TPR)
c5911g1i1	0	0	20.767	26.29	24.5285	4.61639	no hit	Bra007987	80.69	6e-178	AT5G66000.1	79.84	5e-25	35.2	not assigned.unknown
c22623g4i1	0	0	19.77	27.27	24.52	4.61589	UDPG_MGDP_dh_C	Bra008695	93.66	0	AT5G15490.1	90.18	0	10.1.4	cell wall.precursor synthesis.UDP-Glc dehydrogenase (UGD)
c30685g1i1	0	0	19.488	27.258	24.373	4.60721	no hit	Bra033763	94.67	4e-132	AT3G48195.1	91	4e-117	35.1	not assigned.no ontology
Bra009312	45.87	8.233	545.22	814.71	24.2755	4.60143	p450 superfamily	Bra009312	100	0	AT5G07990.1	86.95	0	16.8.3.3	secondary metabolism.flavonoids.dihydroflavonols.flavonoid 3''-monooxygenase
c19052g1i1	0	0	25.374	21.146	24.26	4.60051	no hit	Bra011655	81.11	5e-86	AT4G36020.1	71.48	2e-38	20.2.2	stress.abiotic.cold
c29598g1i1	0	0	20.648	25.842	24.245	4.59962	EVE	Bra036377	91.94	0	AT2G14660.1	83.93	9e-147	35.2	not assigned.unknown
c6495g2i1	0	0.704	18.459	44.845	24.1509	4.594	cyclophilin superfamily	Bra008130	94.14	2e-117	AT1G74070.1	86.81	1e-90	31.3.1	cell.cycle.peptidylprolyl isomerase
c13774g2i1	0	0	23.184	23.034	24.109	4.5915	Utp14	Bra018554	91.23	0	AT4G02400.1	79.2	0	27.1.1	RNA.processing.splicing
c23594g2i2	0	0	23.9	22.259	24.0795	4.58973	no hit	Bra023388	94.01	7e-122	AT5G13020.1	85.21	2e-88	35.1	not assigned.no ontology
c22015g2i1	0	0	28.691	17.406	24.0485	4.58788	cas3_GSU0051	Bra020076	90.27	6e-84	AT5G19960.1	74.01	1e-46	27.4	RNA.RNA binding
c22696g2i1	0	0	21.83	24.22	24.025	4.58646	PLN02578	Bra023436	93.2	0	AT5G13800.2	86.62	7e-155	35.1	not assigned.no ontology
c25901g1i1	0	0	19.694	26.302	23.998	4.58484	no hit	Bra011795	90.6	0	AT4G37920.1	86.1	0	1.1.6	PS.lightreaction.NADH DH
c673g1i1	0	0	33.731	12.225	23.978	4.58364	no hit	Bra008510	91.33	0	AT2G12190.1	84.44	0	26.1	misc.cytochrome P450
c25645g1i1	0	0	24.485	21.46	23.9725	4.58331	STKc_IRAK	Bra011862	91.82	0	AT4G39400.1	86.35	0	17.3.2.1	hormone metabolism.brassinosteroid.signal transduction.BRI
c6046g1i1	0	0	27.043	18.882	23.9625	4.58271	no hit	Bra008533	89.88	5e-98	AT4G01150.1	84.05	2e-76	35.2	not assigned.unknown
c26896g1i1	0	0	19.066	26.835	23.9505	4.58198	no hit	Bra016171	86.05	6e-138	AT1G70985.1	76.78	2e-91	35.1.41	not assigned.no ontology.hydroxyproline rich proteins
c6819g1i1	0	0	22.816	23.046	23.931	4.58081	no hit	Bra020079	97.56	2e-116	AT5G20020.1	93.09	2e-101	30.5	signalling.G-proteins
c6784g1i1	0	0	26.339	19.5	23.9195	4.58012	no hit	Bra003480	82.14	5e-174	AT5G54430.1	89.66	0.041	20.2.99	stress.abiotic.unspecified
c11718g1i1	0	0	26.61	19.197	23.9035	4.57915	PRK04195	Bra020168	96.34	4e-112	AT5G22010.1	92.65	8e-100	28.1	DNA.synthesis/chromatin structure
c24407g2i1	0	0	32.874	12.867	23.8705	4.57716	no hit	Bra020293	93.59	2e-97	AT5G59750.2	90.32	3e-80	18.3.1	Co-factor and vitamine metabolism.riboflavin.GTP cyclohydrolase II
Bra016164	0.57	0.287	35.487	30.563	23.8187	4.57402	SANT	Bra016164	100	0	AT1G71030.1	81.36	7e-162	27.3.26	RNA.regulation of transcription.MYB-related transcription factor family
c23996g2i1	0	0	27.737	17.454	23.5955	4.56044	APP_MetAP superfamily	Bra011117	96.48	0	AT4G29490.1	93.33	0	29.5	protein.degradation
c23630g1i1	3.805	5.416	163.018	99.737	23.5946	4.56038	PKc_like superfamily	Bra002654	70.12	8e-13	AT5G01810.1	81.62	4e-59	29.4	protein.postranslational modification
c22307g1i1	0	0	26.783	18.374	23.5785	4.5594	TPP_enzymes superfamily	Bra017912	97.07	2e-128	AT1G21400.1	90.48	4e-104	13.2.4.1	amino acid metabolism.degradation.branched chain group.shared
c24524g1i6	0	0.096	20.204	27.198	23.5697	4.55886	DUF303	Bra011507	93.28	0	AT4G34215.1	84.03	0	35.2	not assigned.unknown
c21887g3i1	0	0.191	27.769	21.872	23.5696	4.55886	GT1	Bra008286	94.55	0	AT1G76890.2	84.57	4e-171	27.3.30	RNA.regulation of transcription.Trihelix, Triple-Helix transcription factor family
Bra003699	0.289	2.217	74.68	29.485	23.5608	4.55832	no hit	Bra003699	100	0	AT1G21310.1	75.52	9e-163	10.5.4	cell wall.cell wall proteins.HRGP
c19784g1i1	0	0	25.146	19.766	23.456	4.55189	no hit	Bra011241	87.22	5e-92	AT4G31000.1	75.16	9e-62	30.3	signalling.calcium
c19816g1i1	0	0	16.226	28.65	23.438	4.55078	lytB_ispH superfamily	Bra011522	92.41	6e-130	AT4G34350.1	93.71	1e-136	16.1.1.7	secondary metabolism.isoprenoids.non-mevalonate pathway.HDR
c23849g1i1	1.061	0.582	39.736	43.599	23.4244	4.54994	Fra10Ac1 superfamily	Bra036922	91.27	0	AT4G15030.2	90.49	3e-134	35.2	not assigned.unknown
Bra003126	2.385	3.373	98.353	81.17	23.3982	4.54832	PAL-HAL	Bra003126	100	0	AT3G53260.1	86.42	0	16.2.1.1	secondary metabolism.phenylpropanoids.lignin biosynthesis.PAL
c22227g1i1	0	0	21.548	23.228	23.388	4.5477	MPP_superfamily superfamily	Bra026408	95.32	7e-155	AT4G26720.1	88.3	2e-122	29.4	protein.postranslational modification
c22164g1i1	0	0	20.475	24.269	23.372	4.54671	PKc_like superfamily	Bra023393	92.63	0	AT5G13160.1	86.22	0	29.4.1.57	protein.postranslational modification.kinase.receptor like cytoplasmatic kinase VII
c21873g2i1	0	0	20.507	24.208	23.3575	4.54581	pepsin_retropepsin_like superfamily	Bra028569	86.28	0	AT5G10760.1	70.93	1e-59	27.3.99	RNA.regulation of transcription.unclassified
c4824g1i1	0	0	22.805	21.376	23.0905	4.52923	no hit	Bra022600	81.47	8e-77	AT5G52550.1	76.04	2e-50	35.2	not assigned.unknown
c20859g1i2	0	0	18.936	25.213	23.0745	4.52823	Glycosyltransferase_GTB_type superfamily	Bra002332	95.15	5e-99	AT5G20830.1	92.51	5e-91	2.2.1.5	major CHO metabolism.degradation.sucrose.Susy
c14339g2i2	0	0	18.881	25.225	23.053	4.52688	Transposase_24	Bra013511	79.07	0.2	AT4G30500.1	92	0.14	35.2	not assigned.unknown
c22332g1i1	0	0	26.241	17.708	22.9745	4.52196	ERG3	Bra007872	94.19	0	AT1G69640.1	85.79	0	11.8.1	lipid metabolism.'exotics' (steroids, squalene etc).sphingolipids
c22689g1i1	0	0	21.342	22.586	22.964	4.5213	MFS superfamily	Bra023408	94.38	2e-115	AT5G13400.1	89.85	1e-98	34.13	transport.peptides and oligopeptides
c621g1i1	0	0	22.762	21.085	22.9235	4.51876	MeCP2_MBD	Bra033814	93.33	0	AT3G46580.1	77.86	2e-118	27.3.59	RNA.regulation of transcription.Methyl binding domain proteins
c21138g1i3	0	0	22.946	20.892	22.919	4.51847	no hit	Bra020330	93.21	0	AT5G59050.1	79.56	0	35.2	not assigned.unknown
c13013g1i1	0	0	15.348	28.336	22.842	4.51362	FKBP_C	Bra013887	82.6	0	AT4G25340.1	80.04	1e-137	29.6	protein.folding
c25535g1i1	0	0	21.049	22.538	22.7935	4.51055	Oxidored-like	Bra023608	86.99	2e-151	AT5G17280.1	73.07	3e-63	35.2	not assigned.unknown
c24289g1i1	0	0	21.754	21.811	22.7825	4.50985	RAI1	Bra012653	94.41	0	AT4G17620.1	89.2	0	35.1.40	not assigned.no ontology.glycine rich proteins
c23018g2i1	0	0	16.323	27.234	22.7785	4.5096	SANT	Bra004162	80.52	3e-54	AT1G56650.1	76.57	2e-42	#N/A	#N/A
c30002g1i1	0	0.052	19.608	25.128	22.7758	4.50943	Ribosomal_S5 superfamily	Bra008512	90.24	0	AT1G64880.1	83.22	0	29.2.1.1.3.1.5	protein.synthesis.ribosomal protein.prokaryotic.unknown organellar.30S subunit.S5
c23750g1i1	0	0.061	21.7	23.01	22.6638	4.50232	CemA superfamily	Bra011243	92.11	0	AT4G31040.1	88.08	0	35.1	not assigned.no ontology
c23695g1i1	0	0	16.291	26.956	22.6235	4.49975	no hit	Bra011175	91.86	1e-159	AT4G30230.1	72.18	6e-60	35.2	not assigned.unknown
c29669g1i1	0	0	26.219	16.946	22.5825	4.49713	Cupin_1	Bra020113	94.6	0	AT5G20630.1	90.19	0	20.2.99	stress.abiotic.unspecified
c6806g1i1	0	0	25.612	17.285	22.4485	4.48855	no hit	Bra018472	93.99	0	AT4G12340.1	81.43	3e-140	35.2	not assigned.unknown
c22546g2i1	0	0	27.26	15.614	22.437	4.48781	OPT superfamily	Bra013764	95.04	0	AT4G24120.1	90.11	0	34.12	transport.metal
c25910g1i1	0	0	19.9	22.828	22.364	4.48311	no hit	Bra011783	95.1	0	AT4G37760.1	86.99	4e-151	17.3.1.2.99	hormone metabolism.brassinosteroid.synthesis-degradation.sterols.other
c25036g1i5	0	0	17.06	25.648	22.354	4.48246	PTZ00146	Bra013905	89.81	0	AT4G25630.1	83.71	0	29.2.2.3.3	protein.synthesis.ribosome biogenesis.Pre-rRNA processing and modifications.methylotransferases
c13443g1i1	0	0	28.029	14.573	22.301	4.47904	PK_C	Bra022618	96.85	0	AT5G52920.1	90.74	5e-175	4.2.14	glycolysis.plastid branch.pyruvate kinase (PK)
c23388g1i1	0	0.061	19.857	24.039	22.2688	4.47695	AAA	Bra026316	94.39	0	AT4G27680.1	88.61	0	27.3.99	RNA.regulation of transcription.unclassified
c22339g4i1	0	0	18.231	24.014	22.1225	4.46744	NBD_sugar-kinase_HSP70_actin superfamily	Bra011327	92.55	0	AT4G32180.1	86.16	1e-158	18.4.5	Co-factor and vitamine metabolism.pantothenate.pantothenate kinase (PANK)
c21336g1i1	0	0	22.187	19.996	22.0915	4.46542	no hit	Bra026415	83.33	0	AT4G26630.1	71.5	8e-92	35.2	not assigned.unknown
c29196g1i1	0	0	24.388	17.757	22.0725	4.46418	no hit	Bra011700	89.53	2e-109	AT4G36710.1	85.19	1e-92	33.99	development.unspecified
Bra016855	0.57	0.356	23.412	38.999	22.0133	4.46031	no hit	Bra016855	100	0	AT2G42840.1	78.86	0	33.99	development.unspecified
c23874g1i1	0	0	26.87	15.118	21.994	4.45904	EF-hand_5	Bra011404	95.78	3e-106	AT4G33000.1	88.19	6e-82	30.3	signalling.calcium
c23135g2i1	0	0	21.851	20.129	21.99	4.45878	no hit	Bra013690	94.87	3e-120	AT4G23430.2	92.67	3e-112	26.22	misc.short chain dehydrogenase/reductase (SDR)
Bra027717	0.868	0.156	29.449	34.896	21.9395	4.45546	OsENODL1_like	Bra027717	100	0	AT1G64640.1	84.99	2e-163	26.19	misc.plastocyanin-like
c23395g1i2	0	0.096	21.916	22.054	21.9323	4.45498	no hit	Bra013405	91.38	0	AT4G19600.1	80.14	0	31.3	cell.cycle
Bra019912	1.403	0.53	38.803	45.209	21.8693	4.45084	Pectate_lyase_3 superfamily	Bra019912	100	0	AT1G10640.1	88.71	0	10.6.3	cell wall.degradation.pectate lyases and polygalacturonases
c13486g1i2	0	0	20.702	21	21.851	4.44963	Pollen_Ole_e_I	Bra023392	91.62	0	AT5G13140.1	82.91	4e-171	35.2	not assigned.unknown
c7487g1i1	0	0	31.823	9.865	21.844	4.44917	no hit	Bra016440	96.55	4e-05	AT2G34710.1	95.65	0.055	27.3.22	RNA.regulation of transcription.HB,Homeobox transcription factor family
c13240g1i1	0	0	23.033	18.64	21.8365	4.44867	Glyco_hydro_17 superfamily	Bra011249	88.91	0	AT4G31140.1	82.65	0	26.4	misc.beta 1,3 glucan hydrolases
c23567g1i1	0	0	24.518	17.139	21.8285	4.44814	LRRNT_2	Bra007978	80.88	3e-118	AT1G71390.1	77.84	1e-113	20.1.7	stress.biotic.PR-proteins
Bra012130	2.034	0	17.44	68.303	21.7509	4.443	RALF	Bra012130	100	0	AT5G67070.1	80.9	7e-103	30.8	signalling.misc
c22263g1i1	0	0	15.315	26.084	21.6995	4.43959	no hit	Bra016231	92.59	0.006	AT5G53770.1	100	0.17	#N/A	#N/A
c25330g1i8	0	0	22.339	19.052	21.6955	4.43932	no hit	Bra030128	73.66	1e-29	AT3G48550.1	85.71	0.53	27.3.99	RNA.regulation of transcription.unclassified
Bra029925	7.329	2.33	81.953	168.549	21.6573	4.43678	FAS1	Bra029925	100	0	AT4G12730.1	85.63	0	10.5.1.1	cell wall.cell wall proteins.AGPs.AGP
c20678g1i1	0	0	18.816	22.429	21.6225	4.43446	homeodomain	Bra011786	94.01	0	AT4G37790.1	87.08	0	33.99	development.unspecified
c1332g1i1	0	0	22.057	19.185	21.621	4.43436	no hit	Bra033195	94.04	2e-122	AT4G10120.1	91.93	2e-114	2.1.1.1	major CHO metabolism.synthesis.sucrose.SPS
c24511g1i3	0	0	25.276	15.953	21.6145	4.43393	VHS	Bra034533	94.53	0	AT4G32760.2	92.95	0	31.4	cell.vesicle transport
c14330g1i1	0	0	22.989	18.18	21.5845	4.43192	DUF626 superfamily	Bra007155	90.82	0	AT4G20095.3	69.93	1e-28	35.2	not assigned.unknown
c7165g1i1	0	0	18.946	22.223	21.5845	4.43192	PKc_like superfamily	Bra011815	96.79	9e-147	AT4G40010.1	91.99	3e-126	29.4	protein.postranslational modification
c23192g1i1	0	0.052	14.719	27.355	21.4786	4.42483	DUF966	Bra028598	90.02	0	AT5G10150.1	82.01	0	35.2	not assigned.unknown
c23713g2i1	0.193	0.252	28.723	21.787	21.4765	4.42469	MIP superfamily	Bra034675	95.54	0	AT4G35100.1	93.19	0	34.19.1	transport.Major Intrinsic Proteins.PIP
c20164g1i1	0	0	34.836	6.113	21.4745	4.42455	no hit	Bra033928	94.17	2e-102	AT1G68500.1	76.43	1e-53	35.2	not assigned.unknown
c26061g1i1	0	0	21.017	19.923	21.47	4.42425	DTW superfamily	Bra035542	94.06	0	AT5G54880.1	84.54	1e-170	35.1	not assigned.no ontology
c14096g2i1	0	0	26.219	14.67	21.4445	4.42254	cupin_like superfamily	Bra022692	92.28	1e-98	AT5G54080.1	89.47	5e-96	13.2.6.2	amino acid metabolism.degradation.aromatic aa.tyrosine
c25249g1i2	0	0	18.773	22.114	21.4435	4.42247	Transglut_core2	Bra013377	84.22	0	AT4G19160.2	78.19	0	35.2	not assigned.unknown
c24916g1i2	0	0	23.228	17.309	21.2685	4.41065	no hit	Bra033963	89.29	7e-90	AT1G68070.1	78.37	8e-43	29.5.11.4.2	protein.degradation.ubiquitin.E3.RING
c24064g1i2	0	0	20.616	19.899	21.2575	4.4099	HLH	Bra011540	89.64	0	AT4G34530.1	82.38	0	27.3.6	RNA.regulation of transcription.bHLH,Basic Helix-Loop-Helix family
c25414g3i2	0	0	23.445	17.042	21.2435	4.40895	no hit	Bra005097	87.04	2e-71	AT2G38550.1	76.85	4e-41	35.2	not assigned.unknown
Bra019453	1.394	2.234	53.664	63.776	21.2225	4.40752	PTZ00184	Bra019453	100	0	AT3G43810.1	90.44	1e-176	30.3	signalling.calcium
c30976g1i1	0	0	17.7	22.707	21.2035	4.40623	no hit	Bra018531	91.17	3e-110	AT4G02725.1	86.08	2e-130	35.2	not assigned.unknown
c24990g3i2	0	0	29.807	10.518	21.1625	4.40344	GT1_TPS	Bra007906	92.43	0	AT1G70290.1	79.77	0	3.2.3	minor CHO metabolism.trehalose.potential TPS/TPP
c24174g1i2	0	0	19.629	20.613	21.121	4.40061	Myosin_TH1	Bra022646	90.08	0	AT5G53310.1	79.58	6e-118	31.1	cell.organisation
c13247g1i2	0	0	18.448	21.787	21.1175	4.40037	IF4E	Bra013283	89.67	0	AT4G18040.1	81.97	0	29.2.3	protein.synthesis.initiation
c20817g1i1	0	0	17.613	22.477	21.045	4.39541	ABC_MTABC3_MDL1_MDL2	Bra013936	94.59	0	AT4G25960.1	86.52	0	34.16	transport.ABC transporters and multidrug resistance systems
c24769g4i1	0.763	0	29.124	26.871	20.9899	4.39162	no hit	Bra023453	97.27	2e-46	AT5G14250.1	91.82	2e-38	30.11.1	signalling.light.COP9 signalosome
c25314g1i1	0	0	22.198	17.708	20.953	4.38908	no hit	Bra035009	90.67	4e-115	AT3G20040.1	88.46	0.95	#N/A	#N/A
c22339g2i1	0	0	19.879	19.984	20.9315	4.3876	NBD_sugar-kinase_HSP70_actin superfamily	Bra011327	95.21	0	AT4G32180.1	91.87	0	18.4.5	Co-factor and vitamine metabolism.pantothenate.pantothenate kinase (PANK)
c6572g1i1	0	0	19.543	20.226	20.8845	4.38436	GABARAP	Bra040738	94.32	7e-155	AT4G16520.1	92.54	1e-150	29.5.2	protein.degradation.autophagy
c22196g1i1	0.026	0	21.439	18.81	20.8534	4.38221	SMC_prok_B	Bra022583	84.62	0	AT5G52280.1	82.34	0	29.3.4.99	protein.targeting.secretory pathway.unspecified
c14252g1i1	0	0	18.112	21.485	20.7985	4.37841	Transposase_24	Bra022638	95.65	0.27	AT5G45290.2	92.59	0.19	29.5.11.4.2	protein.degradation.ubiquitin.E3.RING
c12551g1i2	0	0	19.749	19.742	20.7455	4.37473	Diphthine_synthase	Bra011298	93.37	0	AT4G31790.1	88.4	0	26.6	misc.O-methyl transferases
c25388g1i2	0	0	16.063	23.349	20.706	4.37198	no hit	Bra038582	95.45	0.75	AT1G30010.1	100	1.8	28.1	DNA.synthesis/chromatin structure
c16026g1i1	0	0	20.334	19.003	20.6685	4.36936	MIF4G	Bra008429	83.45	0	AT1G80930.1	75.35	0	27.4	RNA.RNA binding
c17150g1i1	0	0	21.082	18.253	20.6675	4.36929	no hit	Bra002245	95.58	5e-111	AT5G19550.1	95.18	4e-110	13.1.1.2.1	amino acid metabolism.synthesis.central amino acid metabolism.aspartate.aspartate aminotransferase
c21496g1i2	0	0	19.521	19.73	20.6255	4.36636	no hit	Bra008070	94.97	0	AT1G73090.2	88.6	0	35.2	not assigned.unknown
c22376g1i2	0.228	0	23.466	20.444	20.6059	4.36499	V-SNARE	Bra012446	83.42	4e-180	AT1G26670.1	83.58	0	31.4	cell.vesicle transport
c19429g2i1	0	0.052	15.738	24.511	20.5892	4.36381	PPR_2	Bra029944	92.73	0	AT3G49240.1	86.34	0	35.1.5	not assigned.no ontology.pentatricopeptide (PPR) repeat-containing protein
c19970g1i4	0	0	20.171	18.906	20.5385	4.36026	no hit	Bra013850	90.54	3e-123	AT4G24960.1	84.87	4e-106	17.1.3	hormone metabolism.abscisic acid.induced-regulated-responsive-activated
c24966g2i5	0	0	30.685	8.364	20.5245	4.35928	no hit	Bra036790	75.93	1e-25	AT5G17880.1	75.38	2e-71	20.1	stress.biotic
c22257g1i1	1.245	0.635	34.977	42.558	20.4987	4.35746	Hip_N	Bra020838	90.65	0	AT4G22670.1	87.23	0	35.1.5	not assigned.no ontology.pentatricopeptide (PPR) repeat-containing protein
c22995g1i1	0	0	17.7	21.267	20.4835	4.35639	no hit	Bra028585	92.11	1e-112	AT5G10460.1	85.45	1e-85	35.1	not assigned.no ontology
Bra006224	54.111	27.021	757.88	940.241	20.4509	4.35409	PLN03172	Bra006224	100	0	AT5G13930.1	87.71	0	16.8.2.1	secondary metabolism.flavonoids.chalcones.naringenin-chalcone synthase
c23448g3i2	0	0.087	18.957	21.666	20.4231	4.35213	CAP_N superfamily	Bra011538	92.43	0	AT4G34490.1	87.66	0	28.99	DNA.unspecified
c20510g2i1	0	0	19.77	19.052	20.411	4.35127	no hit	Bra013593	94.07	7e-116	AT4G22150.1	92.22	5e-109	29.5	protein.degradation
c23126g2i1	0	0	15.099	23.579	20.339	4.34618	Rhomboid superfamily	Bra011097	94.75	0	AT4G29330.1	88.43	0	29.5	protein.degradation
c19875g1i2	0	0	15.294	23.216	20.255	4.34021	P-loop_NTPase superfamily	Bra008077	93.01	0	AT1G73170.1	87.21	0	29.5	protein.degradation
c17544g1i1	0	0	16.92	21.581	20.2505	4.33989	no hit	Bra023354	93	1e-99	AT5G11980.1	82.93	3e-67	3.5	minor CHO metabolism.others
c1977g1i2	0	0	22.783	15.675	20.229	4.33835	DUF1218 superfamily	Bra013390	90.42	2e-90	AT4G19370.1	83.82	4e-66	35.2	not assigned.unknown
c20362g1i2	0	0	18.209	20.202	20.2055	4.33668	Ribophorin_II superfamily	Bra013507	93.18	0	AT4G21150.1	89.46	1e-176	33.99	development.unspecified
c24802g2i4	0	0	21.884	16.474	20.179	4.33478	RT_like superfamily	Bra018430	75	0.084	AT5G57210.1	91.67	0.71	#N/A	#N/A
c20667g1i2	0	0	18.426	19.802	20.114	4.33013	PRK00409	Bra022693	92.03	0	AT5G54090.1	87.86	0	28.2	DNA.repair
c26460g1i1	0	0	18.491	19.73	20.1105	4.32988	VATPase_H superfamily	Bra011504	94.75	2e-143	AT3G42050.1	92.28	8e-133	34.1.1.6	transport.p- and v-ATPases.H+-transporting two-sector ATPase.subunit H
c20998g1i2	0	0	23.022	15.118	20.07	4.32697	no hit	Bra024743	87.5	0.005	AT1G68552.1	94.25	2e-31	35.2	not assigned.unknown
c18119g1i1	0	0	16.768	21.364	20.066	4.32668	no hit	Bra028607	90.68	5e-125	AT5G09960.1	86.92	8e-108	35.2	not assigned.unknown
c27931g1i1	0	0.191	21.103	20.819	20.0466	4.32528	no hit	Bra011750	90.8	0	AT4G37270.1	83.74	2e-148	34.12	transport.metal
c1256g1i1	0.237	0.304	22.328	26.52	20.011	4.32272	no hit	Bra022514	89.22	5e-148	AT5G50410.1	82.84	0	35.2	not assigned.unknown
c30169g1i1	0	0	17.472	20.541	20.0065	4.3224	NADB_Rossmann superfamily	Bra013466	94.7	2e-115	AT4G20460.1	95.08	1e-116	10.1.9	cell wall.precursor synthesis.MUR4
c15894g3i1	0	0	22.014	15.917	19.9655	4.31944	Bap31 superfamily	Bra013263	92.06	0	AT4G17880.1	83.67	6e-136	27.3.6	RNA.regulation of transcription.bHLH,Basic Helix-Loop-Helix family
c22194g2i2	0	0	22.816	15.094	19.955	4.31868	3HBOH superfamily	Bra010668	77.48	3e-45	AT4G39680.1	86.82	2e-85	27.3.67	RNA.regulation of transcription.putative transcription regulator
c21017g1i2	0	0	21.32	16.449	19.8845	4.31357	Synaptobrevin	Bra040067	92.73	0	AT4G32150.1	89.24	0	31.4	cell.vesicle transport
c12973g1i1	0.088	0	19.131	20.371	19.8764	4.31299	PMEI-like_3	Bra018122	84.78	0	AT3G47670.1	81.72	0	26.18	misc.invertase/pectin methylesterase inhibitor family protein
c21781g1i1	0	0	22.946	14.719	19.8325	4.30979	G-patch	Bra011498	93.62	4e-119	AT4G34140.1	86.81	5e-97	35.1	not assigned.no ontology
c23301g1i1	0.026	0	22.263	15.747	19.7483	4.30365	TBC	Bra011154	90.34	0	AT4G29950.1	85.7	0	35.2	not assigned.unknown
c21096g1i1	0	0	19.239	18.12	19.6795	4.29862	PKc_like superfamily	Bra012850	86.94	0	AT3G51550.1	85.74	0	30.2.16	signalling.receptor kinases.Catharanthus roseus-like RLK1
c19707g1i1	0	0	17.006	20.274	19.64	4.29572	UBA_like_SF superfamily	Bra023474	91.85	1e-171	AT5G14540.1	81.89	3e-108	27.3.30	RNA.regulation of transcription.Trihelix, Triple-Helix transcription factor family
c24479g2i1	0	0	23.922	13.327	19.6245	4.29458	AmyAc_family superfamily	Bra028660	94.43	6e-149	AT5G08380.1	90.24	2e-129	3.8.2	minor CHO metabolism.galactose.alpha-galactosidases
c26754g1i1	0	0	19.738	17.502	19.62	4.29425	no hit	Bra013770	86.7	7e-65	AT4G24160.1	80.86	5e-52	35.1	not assigned.no ontology
c20974g1i1	0.219	1.026	27.13	34.424	19.5852	4.29169	PAE superfamily	Bra013395	96.46	0	AT4G19420.1	90.56	2e-153	10.8.2	cell wall.pectin*esterases.acetyl esterase
c29658g1i1	0	0.078	16.876	21.642	19.4986	4.2853	DUF615	Bra013772	91.75	0	AT4G24175.1	82.74	0	35.2	not assigned.unknown
c15937g2i1	0	0	19.196	17.672	19.434	4.28051	FIG superfamily	Bra022717	92.68	0	AT5G54390.1	90.65	0	23.2	nucleotide metabolism.degradation
c22675g1i1	0	0	19.467	17.381	19.424	4.27977	DnaJ	Bra020170	95.8	5e-176	AT5G22080.1	92.13	4e-157	20.2.1	stress.abiotic.heat
c19650g1i2	0	0	20.887	15.868	19.3775	4.27631	no hit	Bra026302	88.5	0	AT4G27870.1	72.84	0	35.1	not assigned.no ontology
c22900g2i1	0	0	15.391	21.352	19.3715	4.27586	no hit	Bra023583	92.09	0	AT5G16810.1	87.1	6e-162	35.2	not assigned.unknown
c16442g1i1	0	0	17.96	18.725	19.3425	4.2737	Exostosin	Bra013627	91.96	0	AT4G22580.1	78.02	0	26.2	misc.UDP glucosyl and glucoronyl transferases
c14992g2i1	0	0	21.266	15.396	19.331	4.27284	SPFH_paraslipin	Bra029043	79.9	4e-103	AT4G27585.1	87.04	0	35.1	not assigned.no ontology
c20279g1i1	0	0	16.454	20.202	19.328	4.27262	ZnF_GATA	Bra040167	93.11	3e-127	AT4G17570.2	86.28	6e-71	27.3.9	RNA.regulation of transcription.C2C2(Zn) GATA transcription factor family
c24179g2i1	0	0	17.234	19.403	19.3185	4.27191	SURF2 superfamily	Bra023466	91.35	0	AT5G14440.1	83.64	0	35.1	not assigned.no ontology
c13593g2i1	0	0	21.19	15.312	19.251	4.26686	POX	Bra008197	92.26	0	AT1G75410.1	86.95	5e-156	27.3.22	RNA.regulation of transcription.HB,Homeobox transcription factor family
c25704g1i1	0	0	16.54	19.947	19.2435	4.2663	no hit	Bra029925	93.33	1e-119	AT4G12730.1	85.26	7e-89	10.5.1.1	cell wall.cell wall proteins.AGPs.AGP
c25635g1i1	0	0	24.344	12.116	19.23	4.26529	BAR superfamily	Bra011550	96.26	6e-162	AT4G34660.1	88.51	1e-125	31.4	cell.vesicle transport
c22378g1i2	4.033	0.53	56.883	67.153	19.204	4.26334	AAI_LTSS superfamily	Bra035574	92.33	2e-122	AT5G55450.1	72.67	2e-44	26.21	misc.protease inhibitor/seed storage/lipid transfer protein (LTP) family protein
c21753g1i1	0	0	20.475	15.699	19.087	4.25452	Solute_trans_a superfamily	Bra008296	94.49	1e-160	AT1G77220.1	87.13	4e-151	35.2	not assigned.unknown
c15033g1i1	0	0	16.052	20.093	19.0725	4.25342	PPR_2	Bra011847	90.1	0	AT4G39620.1	88.18	0	35.1.5	not assigned.no ontology.pentatricopeptide (PPR) repeat-containing protein
c23630g4i1	0	0	21.656	14.355	19.0055	4.24835	PKc_like superfamily	Bra028911	95.73	9e-173	AT5G01810.1	82.13	2e-103	29.4	protein.postranslational modification
c23901g2i3	0	0.087	20.789	16.728	18.9348	4.24297	zf-MIZ	Bra020249	85.05	0	AT5G60410.2	88.06	0	27.3.67	RNA.regulation of transcription.putative transcription regulator
c8051g1i1	0	0	16.052	19.802	18.927	4.24237	PLN00113	Bra011432	92.03	2e-170	AT4G33300.1	84.22	3e-126	20.1	stress.biotic
c14695g1i1	0.368	0.261	23.846	23.821	18.892	4.2397	Coatomer_b_Cpla	Bra024005	95.5	0	AT4G31490.1	92.4	0	31.4	cell.vesicle transport
c18115g2i1	0	0.07	16.226	20.843	18.8739	4.23832	PKc_like superfamily	Bra019271	91.19	0	AT4G23740.1	87.38	0	30.2.3	signalling.receptor kinases.leucine rich repeat III
c21088g1i1	0	0	14.166	21.497	18.8315	4.23508	no hit	Bra035587	96.78	0	AT5G55710.1	91.95	3e-179	35.2	not assigned.unknown
Bra007422	0.281	0	15.326	25.612	18.8242	4.23452	no hit	Bra007422	100	0	AT3G58850.1	84.44	2e-109	35.2	not assigned.unknown
c5239g1i1	0	0	21.732	13.871	18.8015	4.23278	no hit	Bra003792	77.67	2e-41	AT4G35890.1	92.59	0.005	35.1	not assigned.no ontology
c24198g1i4	0	0	18.73	16.849	18.7895	4.23185	PKc_like superfamily	Bra028023	86.18	2e-45	AT3G55450.2	85.26	9e-24	29.4.1.57	protein.postranslational modification.kinase.receptor like cytoplasmatic kinase VII
c24532g2i1	0	0	18.946	16.607	18.7765	4.23086	FinO_conjug_rep superfamily	Bra038451	87.66	0	AT4G16380.1	74.63	2e-111	35.1	not assigned.no ontology
c24245g1i1	0	0	17.646	17.793	18.7195	4.22647	Motor_domain superfamily	Bra010714	92.69	0	AT4G39050.1	91.35	0	31.1	cell.organisation
c23560g1i1	0.026	0.035	20.919	15.493	18.6376	4.22014	UBA_like_SF superfamily	Bra008914	80.98	0	AT5G12120.1	76.62	0	29.5.11	protein.degradation.ubiquitin
c29490g1i1	0	0	17.472	17.611	18.5415	4.21269	no hit	Bra028574	93.18	6e-110	AT5G10690.1	86.26	1e-84	35.1.5	not assigned.no ontology.pentatricopeptide (PPR) repeat-containing protein
c11053g1i1	0	0	15.456	19.572	18.514	4.21054	no hit	Bra011358	84.96	4e-81	AT4G32590.3	80.3	2e-65	1.1.5.2	PS.lightreaction.other electron carrier (ox/red).ferredoxin
c24813g5i1	0	0.07	20.204	16.026	18.4686	4.207	Plant_tran	Bra010157	73.11	3e-146	AT5G53170.1	100	0.64	29.5.7	protein.degradation.metalloprotease
c23401g1i1	0	0	15.532	19.366	18.449	4.20547	no hit	Bra033949	83.84	4e-127	AT1G68310.1	79.78	3e-88	35.2	not assigned.unknown
c20634g2i1	0	0	15.738	19.136	18.437	4.20453	eIF3_subunit superfamily	Bra039748	97.13	1e-131	AT1G66070.1	88.89	9e-100	29.2.3	protein.synthesis.initiation
c25841g1i1	0	0	18.199	16.631	18.415	4.20281	no hit	Bra036098	82.56	1e-68	AT3G50700.1	80.39	4e-60	27.3.11	RNA.regulation of transcription.C2H2 zinc finger family
c29180g1i1	13.344	10.65	227.509	247.624	18.3555	4.19814	NADB_Rossmann superfamily	Bra039945	97.17	0	AT2G47130.1	85.24	0	26.22	misc.short chain dehydrogenase/reductase (SDR)
c9560g1i1	0	0	15.955	18.725	18.34	4.19692	PQQ_2	Bra023330	87.77	0	AT5G11560.1	90.9	0	35.1	not assigned.no ontology
c23956g1i2	0	0	15.521	19.149	18.335	4.19653	AFD_class_I superfamily	Bra003678	90.98	0	AT1G77590.1	79.51	6e-131	11.1.9	lipid metabolism.FA synthesis and FA elongation.long chain fatty acid CoA ligase
c12533g2i1	0	0.061	17.624	18.047	18.278	4.19204	PseudoU_synth_RluCD_like	Bra013558	92.92	0	AT4G21770.1	87.29	0	29.1.30	protein.aa activation.pseudouridylate synthase
Bra003874	18.315	1.469	186.17	209.702	18.2644	4.19096	Cupin_1	Bra003874	100	0	AT1G72610.1	89.79	0	20.2.99	stress.abiotic.unspecified
c13359g1i1	0	0	16.584	17.89	18.237	4.1888	no hit	Bra013747	92.01	0	AT4G23940.1	83	0	29.5.7	protein.degradation.metalloprotease
c21335g1i2	0	0	17.321	17.03	18.1755	4.18392	PLN00118	Bra009537	91.09	0	AT5G03290.1	90.64	0	8.2.4	TCA / org transformation.other organic acid transformatons.IDH
c25275g1i2	0	0	18.155	16.147	18.151	4.18198	Nudix_Hydrolase superfamily	Bra022686	94.14	2e-117	AT5G53970.1	91.21	1e-106	13.2.6.2	amino acid metabolism.degradation.aromatic aa.tyrosine
Bra001405	0.473	2.043	29.742	50.038	18.1089	4.17863	Methyltransf_7	Bra001405	100	0	AT3G11480.1	86.55	0	17.8.1.1.7	hormone metabolism.salicylic acid.synthesis-degradation.synthesis.methyl-SA methylesterase
c6754g1i1	0	0	18.654	15.421	18.0375	4.17293	no hit	Bra018540	93.44	0	AT4G02560.1	79.61	5e-138	27.3.67	RNA.regulation of transcription.putative transcription regulator
c23455g2i1	0	0.052	16.659	18.289	18.0058	4.17039	mTERF superfamily	Bra036876	89.3	0	AT4G14605.1	78.86	0	27.3.99	RNA.regulation of transcription.unclassified
c13547g1i2	0.281	0.556	24.669	24.317	17.9718	4.16766	no hit	Bra013948	95.6	0	AT5G57020.1	84.4	2e-156	29.4	protein.postranslational modification
c12370g1i1	0	0	12.757	21.158	17.9575	4.16651	no hit	Bra013707	90.98	4e-158	AT4G23540.1	82.37	9e-121	27.3.99	RNA.regulation of transcription.unclassified
c21360g2i1	0	0	16.183	17.563	17.873	4.15971	no hit	Bra013405	93.17	6e-123	AT4G19610.1	83.78	1e-86	27.4	RNA.RNA binding
c25968g1i1	0	0	19.77	13.908	17.839	4.15696	no hit	Bra033532	93.55	6e-118	AT4G16140.1	80.77	2e-96	35.1.42	not assigned.no ontology.proline rich family
c20175g1i1	0	0	15.662	17.987	17.8245	4.15579	no hit	Bra026342	89.8	2e-168	AT4G27510.1	83.55	2e-135	35.2	not assigned.unknown
c6788g1i1	0.167	0.322	20.854	21.497	17.8188	4.15533	PKc_like superfamily	Bra008742	87.75	0	AT5G14720.1	89.07	0	29.4	protein.postranslational modification
c24797g1i3	0	0	13.646	19.96	17.803	4.15405	Anoctamin superfamily	Bra039550	94.57	9e-95	AT4G15430.1	88.66	2e-83	20.2.3	stress.abiotic.drought/salt
c30861g1i1	5.935	2.217	60.72	117.47	17.7492	4.14968	HSBP1	Bra033515	83.33	2e-64	AT4G15802.1	93.06	2e-87	35.2	not assigned.unknown
c24354g2i1	1.017	0.539	25.341	35.598	17.6994	4.14563	no hit	Bra008097	92.62	0	AT1G73470.3	83.85	0	35.2	not assigned.unknown
c21183g2i1	0	0	15.337	17.962	17.6495	4.14156	Abi	Bra020232	94.1	3e-179	AT5G60750.1	92.16	4e-169	29.5	protein.degradation
c25270g1i2	0.517	0.478	22.708	28.13	17.6421	4.14095	Glyco_transf_92	Bra020933	85.84	0	AT4G20170.1	81.87	0	35.2	not assigned.unknown
c26156g1i1	0	0	12.887	20.298	17.5925	4.13689	ilvH	Bra023559	93.91	0	AT5G16290.1	87.65	0	13.1.4.1.1	amino acid metabolism.synthesis.branched chain group.common.acetolactate synthase
c23884g4i1	0	0	11.782	21.376	17.579	4.13578	no hit	Bra025230	72.05	3e-25	AT3G27906.1	100	0.63	#N/A	#N/A
c22123g2i1	0	0	19.087	14.029	17.558	4.13406	AP2	Bra011741	97.16	0	AT4G36920.1	89.81	3e-165	33.99	development.unspecified
c15784g1i1	0	0	16.323	16.619	17.471	4.12689	His_Phos_1	Bra030016	95.02	2e-124	AT3G50520.1	91.1	2e-109	4.3.12	glycolysis.unclear/dually targeted.phosphoglycerate mutase
c23015g2i1	0.351	0	29.298	9.744	17.4573	4.12575	no hit	Bra023643	94.97	7e-142	AT5G17860.1	87.11	8e-108	34.21	transport.calcium
c24755g1i1	0.035	0.052	14.091	20.25	17.413	4.1221	PLN02317	Bra020203	93.67	0	AT5G22630.1	84.38	0	13.1.6.3.1	amino acid metabolism.synthesis.aromatic aa.phenylalanine.arogenate dehydratase / prephenate dehydratase
c21785g2i1	0	0	14.904	17.914	17.409	4.12176	no hit	Bra022597	96.55	7e-20	AT5G52520.1	92.45	1e-14	29.1.40	protein.aa activation.bifunctional aminoacyl-tRNA synthetase
Bra011696	0.07	0	16.963	17.006	17.3763	4.11905	SEC14	Bra011696	100	0	AT4G36640.1	86.89	0	29.3.4.99	protein.targeting.secretory pathway.unspecified
c15370g1i1	0	0	15.066	17.563	17.3145	4.11391	DUF4057 superfamily	Bra011827	94.65	5e-105	AT4G39860.1	87.37	1e-99	35.2	not assigned.unknown
c22558g1i2	0	0	18.069	14.513	17.291	4.11195	PHD_Bye1p_SIZ1_like	Bra020249	95.14	0	AT5G60410.2	89.2	0	27.3.67	RNA.regulation of transcription.putative transcription regulator
c24121g2i2	0	0	17.299	15.239	17.269	4.11011	FRQ1	Bra020040	96.58	6e-179	AT5G19450.1	91.51	6e-152	30.3	signalling.calcium
c21401g3i2	0	0	8.411	24.123	17.267	4.10995	no hit	Bra011119	93.25	2e-137	AT4G29520.1	85.59	8e-108	35.2	not assigned.unknown
c23850g1i1	0	0	11.283	21.23	17.2565	4.10907	no hit	Bra008163	83.66	2e-78	AT1G74690.1	79.1	6e-64	30.3	signalling.calcium
c14707g1i1	0	0	16.302	16.062	17.182	4.10283	no hit	Bra010478	91.63	3e-88	AT4G24990.1	91.19	3e-87	29.5.11.1	protein.degradation.ubiquitin.ubiquitin
c24303g1i4	0	0	14.806	17.502	17.154	4.10047	no hit	Bra039127	100	2.8	AT2G17370.1	100	2	16.1.2.3	secondary metabolism.isoprenoids.mevalonate pathway.HMG-CoA reductase
c18527g2i1	0	0	16.974	15.299	17.1365	4.099	Motor_domain superfamily	Bra020105	97.35	2e-162	AT5G20490.1	92.33	8e-140	31.1	cell.organisation
c23568g2i1	0	0	18.09	14.174	17.132	4.09862	no hit	Bra037599	91.52	1e-131	AT3G44730.1	81.25	2e-89	31.1	cell.organisation
c19901g1i1	30.203	25.317	400.542	581.381	17.1058	4.09641	GH16_XET	Bra024415	99.6	0	AT5G65730.1	89.33	0	10.7	cell wall.modification
c24085g3i3	0	0	15.521	16.667	17.094	4.09542	no hit	Bra011869	91.94	8e-45	AT4G39260.1	89.92	1e-39	27.3.75	RNA.regulation of transcription.GRP
c24999g1i1	0	0	10.004	22.175	17.0895	4.09504	no hit	Bra013762	93.75	9e-13	AT4G10730.1	85.42	2e-07	29.4	protein.postranslational modification
c25201g3i1	0	0	13.83	18.18	17.005	4.08789	STKc_IRAK	Bra013678	88.86	0	AT4G23180.1	82.55	0	30.2.17	signalling.receptor kinases.DUF 26
c13620g1i1	0	0	15.792	16.183	16.9875	4.0864	no hit	Bra022497	90.76	2e-90	AT1G65070.2	82.01	3e-61	28.2	DNA.repair
c23714g1i4	0	0	17.05	14.719	16.8845	4.07763	no hit	Bra018486	91.73	2e-110	AT4G12580.1	82.53	4e-60	35.2	not assigned.unknown
c25291g1i2	0	0.078	15.706	17.369	16.8792	4.07718	Glycosyltransferase_GTB_type superfamily	Bra033494	91.53	0	AT4G15550.1	82.9	0	26.2	misc.UDP glucosyl and glucoronyl transferases
c14595g1i1	0.184	0	33.037	1.816	16.8741	4.07674	CCT superfamily	Bra009768	95.86	0	AT5G24470.1	74.32	8e-84	27.3.66	RNA.regulation of transcription.Psudo ARR transcription factor family
c24930g1i1	2.867	1.817	50.444	60.133	16.8428	4.07406	AcnA_IRP_Swivel	Bra011642	95.47	0	AT4G35830.1	92.57	0	8.1.3	TCA / org transformation.TCA.aconitase
c15668g3i1	0.167	0	17.765	16.704	16.8293	4.0729	no hit	Bra036896	92.98	0	AT4G14746.1	85.93	4e-151	35.2	not assigned.unknown
c21199g1i3	0	0	14.427	17.2	16.8135	4.07155	no hit	Bra004289	79.83	2e-85	AT1G68210.1	69.27	2e-14	27.3.66	RNA.regulation of transcription.Psudo ARR transcription factor family
c6548g1i1	0	0.704	19.738	23.627	16.777	4.06841	no hit	Bra006345	94.87	3e-120	AT5G16250.1	84.31	9e-81	35.2	not assigned.unknown
c18449g1i1	0	0.296	15.38	20.988	16.7108	4.06271	Sec63 superfamily	Bra013510	95.61	1e-177	AT4G21180.1	85.53	1e-124	20.2.1	stress.abiotic.heat
c13218g2i1	0	0	13.343	18.047	16.695	4.06134	RPN5 superfamily	Bra028611	95.94	3e-159	AT5G09900.3	91.12	3e-138	29.5.11.20	protein.degradation.ubiquitin.proteasom
Bra023392	2.429	1.208	40.017	51.842	16.6505	4.0575	Pollen_Ole_e_I	Bra023392	100	0	AT5G13140.1	82.48	0	35.2	not assigned.unknown
c23330g1i2	0	0	16.627	14.67	16.6485	4.05732	CpxP_like superfamily	Bra028605	94.92	3e-140	AT5G10010.1	89.49	2e-116	35.2	not assigned.unknown
c6721g1i1	0	0	11.338	19.839	16.5885	4.05211	AAT_I superfamily	Bra040080	92.98	5e-144	AT4G32520.1	88.05	3e-119	1.2.5	PS.photorespiration.serine hydroxymethyltransferase
c20134g2i1	0	0	16.941	14.234	16.5875	4.05202	myb_SHAQKYF	Bra033527	90.28	1e-171	AT4G16110.1	86.44	1e-144	27.3.5	RNA.regulation of transcription.ARR
c22683g1i1	0	0	13.505	17.66	16.5825	4.05159	Glyco_tranf_GTA_type superfamily	Bra028768	97.35	1e-124	AT5G05170.1	96.58	2e-121	10.2.1	cell wall.cellulose synthesis.cellulose synthase
c22910g1i2	0	0	16.92	14.234	16.577	4.05111	Kelch_1	Bra033998	94.64	0	AT1G67480.1	86.93	0	29.5.11.4.3.2	protein.degradation.ubiquitin.E3.SCF.FBOX
c26567g1i1	0	0	17.212	13.92	16.566	4.05015	PX_domain superfamily	Bra011326	95.24	1e-111	AT4G32160.1	95.18	4e-110	30.9	signalling.lipids
c23396g1i1	3.796	4.617	58.92	111.43	16.5514	4.04888	no hit	Bra011689	92.74	3e-180	AT4G36530.2	88.32	6e-155	35.1	not assigned.no ontology
c21682g2i1	0	0	16.963	14.065	16.514	4.04562	no hit	Bra029708	89.58	2e-29	AT3G08670.1	82.29	3e-19	35.2	not assigned.unknown
c24891g4i1	0	0	12.053	18.894	16.4735	4.04208	no hit	Bra028653	94.25	0	AT3G15880.2	68.59	5e-37	33.99	development.unspecified
c25196g1i1	0	0	17.429	13.484	16.4565	4.04059	zf-C2H2_jaz	Bra008143	91.18	0	AT1G74250.1	76.53	0	20.2.1	stress.abiotic.heat
c25854g1i1	0	0	16.952	13.811	16.3815	4.034	TRAP_beta	Bra023445	90.14	0	AT5G14030.1	84.86	0	35.1	not assigned.no ontology
c6921g1i1	0	0	15.532	15.227	16.3795	4.03382	WPP	Bra002227	85.95	0	AT5G19320.1	84.47	0	30.5	signalling.G-proteins
Bra023112	0.044	0	17.667	13.75	16.3488	4.03112	WRKY	Bra023112	100	0	AT2G37260.1	83.63	0	27.3.32	RNA.regulation of transcription.WRKY domain transcription factor family
c14235g2i1	0	0	16.822	13.835	16.3285	4.02932	2OG-FeII_Oxy superfamily	Bra011660	91.25	0	AT4G36090.3	79.3	9e-136	26.7	misc.oxidases - copper, flavone etc
c19848g2i1	0	0	11.348	19.294	16.321	4.02866	no hit	Bra033145	95.41	8e-148	AT4G11420.1	88.07	2e-115	29.2.3	protein.synthesis.initiation
c23918g2i1	0.044	0	16.941	14.234	16.2304	4.02063	menH_SHCHC	Bra038340	92.18	0	AT1G68890.1	88.06	0	18.5.2.8.1	Co-factor and vitamine metabolism.folate & vitamine K.vitamine K.2-phytyl-1,4-naphthoquinone methyltransferase.PHYLLO
c7922g1i1	0	0.565	20.648	18.967	16.2242	4.02007	AdoMet_MTases superfamily	Bra020045	94.22	3e-127	AT5G19530.1	89.73	6e-109	22.1.7	polyamine metabolism.synthesis.spermine synthase
c24925g1i1	0	0	14.264	16.171	16.2175	4.01948	Rieske_cytochrome_bc1	Bra023412	90.75	0	AT5G13440.1	86.25	0	9.5	mitochondrial electron transport / ATP synthesis.cytochrome c reductase
c20518g2i1	0.982	1.782	38.684	36.397	16.1799	4.01613	no hit	Bra013735	94.34	6e-139	AT4G23850.1	87.56	1e-158	11.1.9	lipid metabolism.FA synthesis and FA elongation.long chain fatty acid CoA ligase
c22739g1i2	0	0	18.925	11.39	16.1575	4.01413	no hit	Bra020404	86.46	0	AT5G57910.1	75.96	2e-130	35.2	not assigned.unknown
c14343g1i1	0	0	14.643	15.578	16.1105	4.00993	PLN03185	Bra008331	91.41	0	AT1G77740.1	81.29	0	30.4.1	signalling.phosphinositides.phosphatidylinositol-4-phosphate 5-kinase
c4482g1i2	0	0.07	15.781	15.517	16.086	4.00773	no hit	Bra023646	85.99	0	AT5G17930.1	83.86	0	29.2.99	protein.synthesis.misc
c24999g2i1	0	0	16.594	13.544	16.069	4.00621	PKc_like superfamily	Bra033169	93.83	0	AT4G10730.1	84.13	0	29.4	protein.postranslational modification
c22276g1i1	0	0	10.785	19.342	16.0635	4.00571	TonB-hemin	Bra020067	94.92	4e-112	AT5G19855.1	82.96	7e-76	35.2	not assigned.unknown
c18674g1i1	0	0	10.785	19.342	16.0635	4.00571	no hit	Bra023582	86.21	3e-82	AT5G16750.1	79.4	4e-60	29.2.2.3.4	protein.synthesis.ribosome biogenesis.Pre-rRNA processing and modifications.WD-repeat proteins
Bra035778	51.157	18.936	714.102	441.616	16.0587	4.00528	no hit	Bra035778	100	0	AT3G20470.1	79.26	2e-125	35.1.40	not assigned.no ontology.glycine rich proteins
c1016g1i1	0	0	12.367	17.672	16.0195	4.00176	MinE superfamily	Bra038308	94.73	0	AT1G69390.1	83.04	0	31.2.5	cell.division.plastid
Bra004689	4.138	0.4	36.321	66.209	15.9881	3.99892	bZIP_plant_RF2	Bra004689	100	0	AT2G42380.2	79.43	0	27.3.35	RNA.regulation of transcription.bZIP transcription factor family
c17967g1i1	0	0	14.513	15.457	15.985	3.99865	WD40 superfamily	Bra013360	92.08	0	AT4G18905.2	85.42	0	35.1	not assigned.no ontology
c19451g1i1	3.156	0.6	46.803	43.175	15.9795	3.99815	Costars	Bra011457	94.79	3e-126	AT4G33640.1	90.57	8e-101	35.2	not assigned.unknown
c24519g1i1	0.079	0.235	10.936	24.039	15.9788	3.99809	An_peroxidase_like superfamily	Bra008107	93.3	0	AT1G73680.2	88.15	0	26.14	misc.oxygenases
c24741g1i1	0	0	13.234	16.619	15.9265	3.99336	no hit	Bra007931	94.86	2e-128	AT1G23280.1	76.33	2e-57	27.3.99	RNA.regulation of transcription.unclassified
c23845g1i1	0	0	16.594	13.242	15.918	3.99259	no hit	Bra011458	88.89	2e-96	AT4G33650.2	83.71	8e-75	26.17	misc.dynamin
c13340g1i2	0.061	0	18.014	12.782	15.9127	3.9921	Sas10_Utp3	Bra018680	90.41	0	AT1G07840.2	83.89	0	27.3.99	RNA.regulation of transcription.unclassified
c23075g1i1	27.45	23.161	418.578	413.256	15.849	3.98632	nitrilases_CHs	Bra023598	92.52	0	AT3G44310.1	83.63	0	#N/A	#N/A
c24254g1i1	0	0	20.377	9.296	15.8365	3.98518	no hit	Bra011196	94.23	1e-111	AT4G30460.1	87.6	1e-84	35.1.40	not assigned.no ontology.glycine rich proteins
c23550g1i2	0	0	13.646	16.002	15.824	3.98404	ETR	Bra033833	94.38	0	AT3G45770.1	85.48	0	35.1	not assigned.no ontology
c22878g1i1	0	0	15.576	14.065	15.8205	3.98372	Macro superfamily	Bra038311	92.41	4e-152	AT1G69340.1	86.5	3e-120	35.1	not assigned.no ontology
c24618g1i1	0	0	16.183	13.351	15.767	3.97884	no hit	Bra013783	88.15	9e-102	AT1G52490.1	82.22	0.0001	29.5.11.4.3.2	protein.degradation.ubiquitin.E3.SCF.FBOX
c8169g1i1	0	0	16.443	12.83	15.6365	3.96685	E1-E2_ATPase superfamily	Bra035649	94.38	0	AT5G57110.1	90.31	0	34.21	transport.calcium
c13905g1i1	0	0	19.391	9.877	15.634	3.96662	no hit	Bra013644	88.06	0	AT4G22758.1	80.21	0	35.2	not assigned.unknown
c18439g1i1	0	0	13.397	15.747	15.572	3.96088	RPA_2b-aaRSs_OBF_like superfamily	Bra011467	95.97	5e-124	AT4G33760.1	91.21	8e-107	29.1.12	protein.aa activation.aspartate-tRNA ligase
c21313g1i1	0	2.695	31.541	39.568	15.5717	3.96085	no hit	Bra023387	95.57	5e-176	AT5G13010.1	92.45	7e-160	27.1.2	RNA.processing.RNA helicase
c18277g1i2	0	0	14.427	14.706	15.5665	3.96037	no hit	Bra033187	94.44	5e-176	AT4G10330.1	87.34	8e-134	35.1.40	not assigned.no ontology.glycine rich proteins
c25430g2i2	0	0	21.45	7.674	15.562	3.95996	no hit	Bra040607	95.65	0.069	AT3G02870.1	91.3	0.59	#N/A	#N/A
c25019g2i1	0	0	18.524	10.446	15.485	3.9528	no hit	Bra011496	92.75	5e-144	AT4G34138.1	81.32	6e-91	26.2	misc.UDP glucosyl and glucoronyl transferases
c18095g1i1	0	0	7.425	21.533	15.479	3.95224	PAN_APPLE superfamily	Bra023676	94.13	1e-164	AT5G18470.1	82.7	1e-113	26.16	misc.myrosinases-lectin-jacalin
c25419g2i4	0	0	19.326	9.611	15.4685	3.95126	LRR_8	Bra035966	86.6	0	AT1G56130.1	81.13	0	30.2.8.2	signalling.receptor kinases.leucine rich repeat VIII.VIII-2
c16463g2i1	0	0	12.476	16.461	15.4685	3.95126	no hit	Bra026358	89.72	7e-136	AT4G27340.1	83.99	1e-106	35.1	not assigned.no ontology
c1261g1i1	0	0	9.972	18.931	15.4515	3.94967	Ntn_hydrolase superfamily	Bra036904	94.77	2e-135	AT3G22630.1	86.27	3e-100	29.5.11.20	protein.degradation.ubiquitin.proteasom
c17908g1i1	0.105	0.139	16.15	16.51	15.4456	3.94913	HrpA	Bra023387	94.95	0	AT5G13010.1	92.13	0	27.1.2	RNA.processing.RNA helicase
c15277g1i1	0	0	11.695	17.176	15.4355	3.94818	no hit	Bra026416	90.72	0	AT4G26620.1	84.47	2e-148	2.2.1.99	major CHO metabolism.degradation.sucrose.misc
c21265g1i1	0	0	15.977	12.867	15.422	3.94692	TAF11	Bra013452	95.72	2e-149	AT4G20280.1	84.71	9e-101	27.2	RNA.transcription
c19930g1i1	0	0	9.625	19.209	15.417	3.94645	DUF4281 superfamily	Bra034026	84.66	5e-100	AT1G67080.1	76.15	1e-43	35.2	not assigned.unknown
c24326g2i1	0	0	16.692	12.14	15.416	3.94636	no hit	Bra013453	91.04	2e-169	AT4G20300.2	74.84	4e-88	35.2	not assigned.unknown
c25338g3i3	0	0	15.879	12.951	15.415	3.94626	no hit	Bra026268	89.11	2e-110	AT4G28300.1	85.71	2e-96	10.5.4	cell wall.cell wall proteins.HRGP
c21611g2i1	0	0	14.492	14.331	15.4115	3.94594	HECTc	Bra038022	90.29	0	AT1G55860.1	89.78	0	29.5.11.4.1	protein.degradation.ubiquitin.E3.HECT
c24880g1i2	0.973	0.782	30.88	24.983	15.4096	3.94576	FRQ1	Bra023686	96.27	0	AT5G18580.1	91.38	0	31.1	cell.organisation
c30200g1i1	0	0	15.153	13.665	15.409	3.9457	no hit	Bra023599	91.54	2e-157	AT5G17190.1	83.29	1e-113	35.2	not assigned.unknown
c13865g3i1	0	0	14.665	14.15	15.4075	3.94556	2A0119	Bra035116	85.42	0	AT1G79410.1	83.07	5e-170	34.2	transport.sugars
c29817g1i1	0	0	17.537	11.269	15.403	3.94514	no hit	Bra011713	93.11	1e-151	AT4G36870.1	80.76	7e-71	27.3.22	RNA.regulation of transcription.HB,Homeobox transcription factor family
c22779g1i1	0	0	10.069	18.725	15.397	3.94458	no hit	Bra030007	94.71	0	AT3G50380.1	91.2	6e-174	35.2	not assigned.unknown
c3473g1i1	0	0	17.321	11.45	15.3855	3.9435	PKc_like superfamily	Bra026417	92.75	0	AT4G26610.1	87.45	0	29.4	protein.postranslational modification
c22387g1i1	0	0	15.055	13.702	15.3785	3.94284	beta_CA superfamily	Bra037001	92.59	3e-134	AT4G33580.2	86.9	2e-114	8.3	TCA / org transformation.carbonic anhydrases
c22776g1i1	0	0.165	18.979	12.298	15.3704	3.94209	Sterol_MT_C superfamily	Bra023430	95.82	5e-165	AT5G13710.1	91.39	6e-144	17.3.1.2.2	hormone metabolism.brassinosteroid.synthesis-degradation.sterols.SMT2
c23988g4i1	0	0	17.971	10.736	15.3535	3.9405	IF2_eIF5B	Bra033153	94.81	0	AT4G11160.1	88.38	0	29.2.3	protein.synthesis.initiation
c18130g1i1	0	0	14.329	14.355	15.342	3.93941	Sec15	Bra018558	94.78	0	AT4G02350.1	88.08	0	31.4	cell.vesicle transport
c22634g2i1	0	0	13.375	15.142	15.2585	3.93154	SNC1	Bra020394	95.48	0	AT5G58060.2	91.39	4e-159	31.4	cell.vesicle transport
c23362g2i1	0.254	0.165	19.445	15.421	15.2402	3.92981	KNOX2	Bra011317	95.42	0	AT4G32040.1	93	0	33.99	development.unspecified
c12639g1i1	0	0	18.502	9.974	15.238	3.9296	no hit	Bra028560	86.77	9e-84	AT5G10870.1	84.12	1e-85	13.1.6.2.1	amino acid metabolism.synthesis.aromatic aa.phenylalanine and tyrosine.chorismate mutase
c20870g1i1	0	0	16.28	12.152	15.216	3.92752	no hit	Bra021346	73.44	0.026	AT5G18520.1	95.65	0.063	#N/A	#N/A
c25417g1i4	0	0	14.969	13.448	15.2085	3.92681	no hit	Bra020619	85.04	8e-78	AT5G28740.1	83.86	1e-73	28.2	DNA.repair
c22360g1i1	0	0	10.319	18.083	15.201	3.92609	no hit	Bra013844	93.9	1e-126	AT4G24900.1	85.31	9e-63	35.2	not assigned.unknown
Bra025064	0.053	0.13	10.568	20.553	15.1722	3.92336	SGNH_plant_lipase_like	Bra025064	100	0	AT5G45670.1	88.92	0	26.28	misc.GDSL-motif lipase
c22222g1i1	0	0	16.009	12.298	15.1535	3.92158	MBD superfamily	Bra020318	90.81	0	AT5G59380.1	80.25	1e-121	27.3.59	RNA.regulation of transcription.Methyl binding domain proteins
c24627g1i2	0.421	0.878	29.124	18.858	15.1507	3.92131	DUF707 superfamily	Bra013320	92.53	0	AT4G18530.1	86.21	0	35.2	not assigned.unknown
c22356g1i2	0	0	14.741	13.544	15.1425	3.92053	no hit	Bra011204	81.46	0	AT4G30630.1	72.07	5e-108	35.2	not assigned.unknown
Bra002328	0.973	0.409	26.057	23.058	15.1138	3.9178	PMEI-like_3	Bra002328	100	0	AT5G20740.1	83.01	0	26.18	misc.invertase/pectin methylesterase inhibitor family protein
Bra036755	0	0	13.44	14.767	15.1035	3.91681	Sugar_tr	Bra036755	100	0	AT1G34580.1	83.22	0	34.2	transport.sugars
c25631g1i1	0	0.113	15.283	14.428	15.0076	3.90762	no hit	Bra033142	90.79	0	AT4G11560.1	86.35	3e-174	27.3.67	RNA.regulation of transcription.putative transcription regulator
c16273g1i1	0	0	13.462	14.513	14.9875	3.90569	no hit	Bra028785	94.12	1e-132	AT5G04540.1	85.29	6e-96	29.4	protein.postranslational modification
c5683g1i1	0	0	17.223	10.736	14.9795	3.90492	RING	Bra028846	83.38	0	AT5G03200.1	77.29	7e-145	29.5.11.4.2	protein.degradation.ubiquitin.E3.RING
c23698g1i1	0	0	13.18	14.706	14.943	3.9014	no hit	Bra038331	93.72	0	AT1G69030.1	80.43	7e-117	35.1.8	not assigned.no ontology.BSD domain-containing protein
Bra039777	26.267	20.666	420.681	307.37	14.9194	3.89912	PAL-HAL	Bra039777	100	0	AT3G53260.1	82.48	0	16.2.1.1	secondary metabolism.phenylpropanoids.lignin biosynthesis.PAL
c22747g2i1	0	0	12.291	15.505	14.898	3.89705	no hit	Bra028723	91.35	5e-157	AT5G06670.1	81.95	9e-108	31.1	cell.organisation
Bra030155	38.777	10.415	307.685	452.279	14.8844	3.89573	SGNH_plant_lipase_like	Bra030155	100	0	AT1G29660.1	86.09	0	26.28	misc.GDSL-motif lipase
c22971g1i1	0	0	14.936	12.83	14.883	3.89559	Kelch	Bra008109	89.84	0	AT4G36840.1	72.07	2e-57	29.5.11.4.3.2	protein.degradation.ubiquitin.E3.SCF.FBOX
c23488g2i1	0	0	14.893	12.854	14.8735	3.89467	no hit	Bra016487	100	0.082	AT1G68720.1	82.3	2e-91	23.2	nucleotide metabolism.degradation
Bra030796	1.49	0.791	24.648	36.99	14.8652	3.89387	pepsin_retropepsin_like superfamily	Bra030796	100	0	AT1G09750.1	84.91	0	27.3.99	RNA.regulation of transcription.unclassified
c24590g1i2	1.534	1.13	34.674	32.632	14.8598	3.89334	SoSSB_OBF	Bra011028	92.41	1e-164	AT4G28440.1	89.41	5e-143	28.99	DNA.unspecified
c21217g1i1	0	0	18.296	9.417	14.8565	3.89302	no hit	Bra022702	89.26	2e-97	AT5G54250.1	85.19	2e-82	34.22	transport.cyclic nucleotide or calcium regulated channels
c13850g1i1	0	0	13.581	14.125	14.853	3.89268	lectin_legume_LecRK_Arcelin_ConA	Bra028888	85.34	0	AT5G01090.1	78.74	0	26.16	misc.myrosinases-lectin-jacalin
c14054g1i1	0	0	14.297	13.399	14.848	3.8922	COG1579	Bra038903	84.1	1e-101	AT3G51500.1	76.7	9e-69	35.2	not assigned.unknown
Bra010132	5.366	0.148	30.056	79.475	14.8431	3.89172	REC	Bra010132	100	0	AT5G62920.1	86.56	0	27.3.5	RNA.regulation of transcription.ARR
c30866g1i1	0	0	15.511	12.14	14.8255	3.89001	DUF3633 superfamily	Bra011712	95.83	4e-165	AT4G36860.1	89.17	5e-136	33.99	development.unspecified
c25108g1i1	0.167	0.061	17.602	13.423	14.8227	3.88974	DUF632	Bra011597	85.55	0	AT4G35240.1	81.24	0	35.2	not assigned.unknown
c23726g3i1	0	0	13.722	13.871	14.7965	3.88718	HTH_MerR-SF superfamily	Bra026334	89.73	0	AT4G27610.1	84.61	0	35.2	not assigned.unknown
c19342g1i1	0	0	14.134	13.435	14.7845	3.88601	no hit	Bra008031	92.57	0	AT1G72390.1	82.5	3e-173	35.2	not assigned.unknown
c25330g1i1	0	0	18.535	9.03	14.7825	3.88582	no hit	Bra030128	73.54	5e-29	AT3G48550.1	85.71	0.57	27.3.99	RNA.regulation of transcription.unclassified
c22216g2i1	0	0	12.064	15.493	14.7785	3.88543	PC-Esterase	Bra013888	93.01	0	AT4G25360.1	87.29	2e-168	35.2	not assigned.unknown
c31062g1i1	0	0	10.936	16.619	14.7775	3.88533	no hit	Bra011195	94.19	7e-142	AT4G30450.1	87.77	3e-113	35.1.40	not assigned.no ontology.glycine rich proteins
c25388g1i3	0	0	14.947	12.491	14.719	3.87961	YfmG	Bra027487	95.83	0.055	AT5G04120.1	91.3	1.6	#N/A	#N/A
c6928g1i1	0	0	15.315	12.092	14.7035	3.87809	DUF4413	Bra024673	88.64	7e-24	AT5G63740.1	86.49	0.007	27.3.99	RNA.regulation of transcription.unclassified
c1184g1i1	0	0	14.806	12.6	14.703	3.87804	no hit	Bra002289	93.03	1e-138	AT5G20280.1	86.06	8e-108	2.1.1.1	major CHO metabolism.synthesis.sucrose.SPS
c21921g2i1	0.289	1.2	29.027	20.226	14.6899	3.87675	PKc_like superfamily	Bra013799	96.41	0	AT4G24400.1	91.7	0	29.4	protein.postranslational modification
c24318g2i1	0	0	13.657	13.714	14.6855	3.87632	TPR_11	Bra011320	83.85	0	AT4G32070.1	80.19	0	35.1.27	not assigned.no ontology.tetratricopeptide repeat (TPR)
c8777g1i1	0	0	14.101	13.242	14.6715	3.87494	no hit	Bra024390	92.31	5e-98	AT5G65490.1	80	1e-59	35.2	not assigned.unknown
c8308g1i1	0	0	17.982	9.356	14.669	3.8747	no hit	Bra009450	89.53	4e-179	AT5G04480.1	89.96	0	35.2	not assigned.unknown
c22803g2i1	0	0	10.46	16.837	14.6485	3.87268	HMGB-UBF_HMG-box	Bra013731	93.18	0	AT4G23800.1	85.27	2e-167	27.3.62	RNA.regulation of transcription.Nucleosome/chromatin assembly factor group
c21701g1i1	0	0	13.104	14.186	14.645	3.87234	no hit	Bra008450	86.72	0	AT1G80620.1	74.76	1e-90	29.2.1.1.3.1.15	protein.synthesis.ribosomal protein.prokaryotic.unknown organellar.30S subunit.S15
c22613g1i2	0	0	10.525	16.716	14.6205	3.86992	Mem_trans	Bra008264	93.83	0	AT1G76520.1	86.13	0	34.99	transport.misc
c25327g2i1	0	0	15.684	11.535	14.6095	3.86883	no hit	Bra034905	87.56	8e-66	AT5G63890.2	91.67	0.22	13.1.7.9	amino acid metabolism.synthesis.histidine.histidinol dehydrogenase
c9263g1i1	0	0	9.007	18.192	14.5995	3.86785	Pectate_lyase_3 superfamily	Bra013734	92.35	0	AT4G23820.1	85.4	8e-180	10.6.3	cell wall.degradation.pectate lyases and polygalacturonases
c21040g1i1	0	0	16.28	10.894	14.587	3.86661	no hit	Bra013607	95.34	1e-165	AT4G22290.1	84.62	1e-112	29.5.11	protein.degradation.ubiquitin
Bra025304	17.719	6.008	147.789	224.796	14.56	3.86394	Ribosomal_L7_L12	Bra025304	100	0	AT3G27830.1	81.3	2e-156	29.2.1.1.1.2.12	protein.synthesis.ribosomal protein.prokaryotic.chloroplast.50S subunit.L12
c25124g1i2	0.14	0.339	17.527	16.498	14.5321	3.86117	RING	Bra033820	92.97	0	AT3G46510.1	85.3	0	29.5.11.4.2	protein.degradation.ubiquitin.E3.RING
c6360g1i1	0	0	17.136	9.913	14.5245	3.86042	no hit	Bra011462	90.97	0	AT4G33690.1	85.81	1e-152	35.2	not assigned.unknown
c20314g1i2	0	0	14.936	11.886	14.411	3.8491	C2 superfamily	Bra013937	94.3	0	AT4G25970.1	90.72	0	11.3.8	lipid metabolism.Phospholipid synthesis.phosphatidylserine decarboxylase
c13377g1i1	0	0	16.724	10.083	14.4035	3.84835	no hit	Bra020039	95.33	1e-144	AT5G19400.1	85.48	4e-98	35.2	not assigned.unknown
c21551g1i1	0	0	13.072	13.714	14.393	3.8473	PRK05901	Bra035608	92.94	8e-175	AT5G56190.2	86.62	1e-139	33.99	development.unspecified
c20761g1i1	46.703	13.91	519.955	378.856	14.387	3.84669	no hit	Bra035778	97.41	0	.			#N/A	#N/A
c21185g1i1	0	0	11.175	15.59	14.3825	3.84624	Utp12	Bra023316	92.29	0	AT5G11240.1	89.17	1e-176	35.1	not assigned.no ontology
c14509g1i1	0	0	13.18	13.569	14.3745	3.84544	K_trans superfamily	Bra013718	94.54	0	AT4G23640.1	92.46	0	34.15	transport.potassium
c25916g1i1	2.963	6.651	103.458	61.283	14.3569	3.84367	no hit	Bra039747	97.58	3e-75	AT1G65980.1	88.48	8e-55	21.5	redox.peroxiredoxin
c16034g1i1	0	0	7.999	18.64	14.3195	3.83991	no hit	Bra011180	95.11	2e-156	AT1G65310.1	92.71	4e-143	10.7	cell wall.modification
c24353g2i5	0	0	9.441	17.164	14.3025	3.8382	C2	Bra039499	84.38	2e-133	AT3G47220.1	87.18	8e-05	30.4.4	signalling.phosphinositides.phosphoinositide phospholipase C
c23173g1i1	0	0	11.728	14.84	14.284	3.83633	Sigma70_r2	Bra023430	90.72	0	AT5G13730.1	82.39	0	27.3.85	RNA.regulation of transcription.sigma like plant
c17155g1i1	0	0	10.698	15.844	14.271	3.83501	DUS_like_FMN	Bra011887	95.89	0	AT4G38890.1	91.79	1e-169	27.3.12	RNA.regulation of transcription.C3H zinc finger family
c24845g2i1	3.603	5.347	70.171	83.99	14.2613	3.83403	PLN00116	Bra010782	92.37	0	AT1G56070.1	88.88	0	29.2.4	protein.synthesis.elongation
c6004g1i1	0	0	13.841	12.673	14.257	3.8336	Sua5_yciO_yrdC superfamily	Bra029930	93.47	1e-122	AT3G01920.1	79.5	8e-97	35.1	not assigned.no ontology
c7830g1i1	0	0	17.971	8.497	14.234	3.83127	no hit	Bra023572	91.32	4e-152	AT5G16550.1	84.14	9e-121	35.2	not assigned.unknown
c18319g1i1	0	0	13.05	13.399	14.2245	3.83031	PC-Esterase	Bra022556	91.96	9e-115	AT5G51640.1	89.93	4e-104	33.99	development.unspecified
c24549g1i1	0	0.026	16.464	10.325	14.2098	3.82881	PKc_like superfamily	Bra040624	83.24	0	AT1G66880.1	78.16	0	30.2.20	signalling.receptor kinases.wheat LRK10 like
c25548g1i1	0	0	12.812	13.605	14.2085	3.82868	GAT_1 superfamily	Bra008376	93.4	2e-128	AT1G78660.1	84.62	1e-73	29.5	protein.degradation
c25338g3i5	0	0	15.966	10.397	14.1815	3.82594	no hit	Bra026268	91.96	3e-173	AT4G28300.1	84.29	2e-130	10.5.4	cell wall.cell wall proteins.HRGP
c24966g7i1	0	0	11.522	14.827	14.1745	3.82523	no hit	Bra029899	94.58	4e-164	AT3G48500.2	90.79	3e-145	35.2	not assigned.unknown
c25175g1i1	0	0	17.722	8.558	14.14	3.82171	no hit	Bra011714	90.77	2e-130	AT4G35910.1	83.93	1e-99	35.2	not assigned.unknown
c21892g1i1	0	0.07	12.866	14.343	14.1106	3.81871	PKc_like superfamily	Bra011330	93.04	0	AT4G32250.1	89.42	0	29.4	protein.postranslational modification
c20519g1i1	0	0.017	12.4	13.908	14.0347	3.81093	Smc	Bra010398	75.75	0	AT4G27595.1	84.05	0	35.1	not assigned.no ontology
c794g1i1	0	0	13.093	12.951	14.022	3.80962	Ald_Xan_dh_C2 superfamily	Bra011570	93.92	1e-164	AT4G34890.1	89.95	1e-144	23.2	nucleotide metabolism.degradation
c22813g2i2	2.139	1.156	35.877	36.324	14.0134	3.80874	cyt_b5_reduct_like	Bra002104	93.9	0	AT5G17770.1	90.85	0	21.99	redox.misc
Bra026258	4.024	2.756	64.622	55.933	13.9584	3.80306	Esterase_lipase superfamily	Bra026258	100	0	AT4G17480.1	87.54	0	29.4	protein.postranslational modification
c12545g1i1	0	0	15.077	10.833	13.955	3.80271	F-box	Bra011855	77.88	5e-175	AT4G39590.1	66.73	2e-84	29.5.11.4.3.2	protein.degradation.ubiquitin.E3.SCF.FBOX
c29527g1i1	0	0.043	12.14	14.331	13.9359	3.80073	PLN02555	Bra039545	92.01	0	AT4G15490.1	85.35	0	26.2	misc.UDP glucosyl and glucoronyl transferases
c24021g1i1	0	0	16.258	9.562	13.91	3.79805	EFh superfamily	Bra026306	95.62	3e-134	AT4G27790.1	90.57	2e-114	30.3	signalling.calcium
c24480g1i1	0	0	14.091	11.608	13.8495	3.79176	Esterase_lipase superfamily	Bra023542	94.95	1e-131	AT5G15860.1	89.19	2e-108	35.2	not assigned.unknown
c21321g1i1	0	0	15.662	10.022	13.842	3.79098	Sina superfamily	Bra026301	93.06	0	AT4G27880.1	87.05	3e-134	33.99	development.unspecified
c21839g2i2	43.266	38.749	604.683	554.437	13.8204	3.78873	no hit	Bra008253	97.01	1e-24	AT3G18930.1	100	0.005	29.5.11.4.2	protein.degradation.ubiquitin.E3.RING
c25120g3i1	2.06	0.765	32.04	32.62	13.8155	3.78822	no hit	Bra010342	97.63	2e-98	AT4G29040.1	93.84	8e-88	29.5.11.20	protein.degradation.ubiquitin.proteasom
c15431g3i1	0	0	9.181	16.353	13.767	3.78314	zf-RING_UBOX	Bra011793	92.83	2e-115	AT4G37880.1	82.56	2e-76	29.5.11.4.2	protein.degradation.ubiquitin.E3.RING
c25201g8i1	0	0	12.01	13.52	13.765	3.78293	STKc_IRAK	Bra013677	86.8	0	AT4G23180.1	79.6	0	30.2.17	signalling.receptor kinases.DUF 26
c22184g2i1	0	0	12.931	12.552	13.7415	3.78047	no hit	Bra022478	92.36	2e-168	AT1G65440.1	83.46	2e-117	27.3.52	RNA.regulation of transcription.Global transcription factor group
c29837g1i1	0	0	12.432	13.048	13.74	3.78031	PP2Cc	Bra028720	89.76	0	AT5G06750.1	85.5	0	29.4	protein.postranslational modification
c23922g1i1	2.806	2.895	55.105	48.573	13.7226	3.77849	Phd_like_TxnDC9	Bra011517	95.71	0	AT2G18990.1	87.05	0	35.2	not assigned.unknown
c370g1i1	0	0	12.465	12.976	13.7205	3.77826	RRM	Bra020279	92.31	3e-121	AT5G59860.1	78.63	2e-58	#N/A	#N/A
c25362g2i3	35.648	25.665	470.258	395.076	13.6991	3.77601	Lyase_I_like superfamily	Bra039777	90.67	0	AT3G53260.1	86.13	0	16.2.1.1	secondary metabolism.phenylpropanoids.lignin biosynthesis.PAL
c22709g1i1	0	0	14.156	11.233	13.6945	3.77552	ACT superfamily	Bra038330	91.91	0	AT1G69040.2	89.13	0	13.99	amino acid metabolism.misc
c24308g3i1	0	0	12.389	12.963	13.676	3.77357	START_STARD2_7-like	Bra039856	87.02	0	AT4G14500.1	86.52	0	35.1	not assigned.no ontology
Bra007142	50.333	21.883	450.781	561.591	13.6678	3.77271	PLN02559	Bra007142	100	0	AT3G55120.1	82.46	0	16.8.2.2	secondary metabolism.flavonoids.chalcones.chalcone isomerase
c14205g2i1	0	0	14.101	11.233	13.667	3.77262	no hit	Bra034578	98.04	8e-96	AT4G33630.1	92.16	1e-79	35.2	not assigned.unknown
c20221g1i1	0	0	12.985	12.322	13.6535	3.7712	DUF626 superfamily	Bra023471	82.89	0	AT4G17700.1	71.47	1e-40	35.2	not assigned.unknown
c21426g1i1	0	0	11.695	13.569	13.632	3.76893	no hit	Bra022735	92.82	0	AT5G54630.1	80.07	0	29.5.11.4.2	protein.degradation.ubiquitin.E3.RING
c20446g3i1	0	0	15.218	9.974	13.596	3.76511	no hit	Bra011862	92.4	2e-135	AT4G39400.1	86.59	2e-109	17.3.2.1	hormone metabolism.brassinosteroid.signal transduction.BRI
c25428g1i1	0.061	0.217	15.89	13.072	13.5917	3.76466	GH27	Bra028661	94.35	0	AT5G08370.1	90.33	0	3.8.2	minor CHO metabolism.galactose.alpha-galactosidases
c19967g1i2	0	0.096	12.205	14.198	13.551	3.76033	BAH superfamily	Bra013370	84.46	0	AT4G19020.1	71.12	0	27.3.46	RNA.regulation of transcription.DNA methyltransferases
c29178g1i1	0	0	14.448	10.652	13.55	3.76022	no hit	Bra013579	86.25	6e-125	AT4G21990.1	80.45	8e-90	14.2	S-assimilation.APR
c19100g3i1	0	0	11.424	13.593	13.5085	3.7558	no hit	Bra023462	79.94	6e-80	AT5G14370.1	70.8	5e-47	35.2	not assigned.unknown
c13808g1i1	0	0	16.584	8.412	13.498	3.75467	p450 superfamily	Bra013634	93.9	0	AT4G22690.1	86.2	0	26.1	misc.cytochrome P450
c24528g1i1	0.64	0.678	20.518	22.211	13.4807	3.75282	SrmB	Bra011571	95.79	0	AT4G34910.1	88.24	0	29.2.2.3.5	protein.synthesis.ribosome biogenesis.Pre-rRNA processing and modifications.DExD-box helicases
c22430g1i1	0	0	10.568	14.392	13.48	3.75275	no hit	Bra020161	93.53	0	AT5G21950.1	86.24	0	35.1	not assigned.no ontology
c16444g1i1	0	0	12.595	12.346	13.4705	3.75173	beta_CA superfamily	Bra007912	95.7	4e-126	AT1G70410.2	83.77	2e-102	8.3	TCA / org transformation.carbonic anhydrases
c25089g1i2	0	0	11.587	13.302	13.4445	3.74894	no hit	Bra039383	92	0.073	AT3G58920.1	89.29	0.051	29.5.11.4.3.2	protein.degradation.ubiquitin.E3.SCF.FBOX
c6558g1i1	0	0	15.099	9.78	13.4395	3.74841	no hit	Bra008224	93.09	3e-75	AT1G75800.1	85.64	2e-56	20.1	stress.biotic
c23106g1i1	0	0	22.393	2.469	13.431	3.74749	REC	Bra009768	97.02	5e-176	AT5G24470.1	84.59	6e-110	27.3.66	RNA.regulation of transcription.Psudo ARR transcription factor family
c24311g1i1	0	0	11.099	13.629	13.364	3.74028	no hit	Bra007875	88.73	2e-157	AT1G69690.1	81.35	3e-120	27.3.29	RNA.regulation of transcription.TCP transcription factor family
c24479g1i1	0	0	18.155	6.572	13.3635	3.74023	GH27	Bra028660	94.14	0	AT5G08380.1	87.58	0	3.8.2	minor CHO metabolism.galactose.alpha-galactosidases
c23743g3i1	0	0	13.765	10.954	13.3595	3.73979	no hit	Bra011356	93.02	4e-132	AT4G32560.1	89.25	1e-111	35.1	not assigned.no ontology
c25222g2i1	0	0	14.026	10.639	13.3325	3.73688	PLN02992	Bra039557	88.47	0	AT4G15280.1	76.82	0	26.2	misc.UDP glucosyl and glucoronyl transferases
c21765g2i1	0	0	13.776	10.857	13.3165	3.73514	COG4087	Bra011750	95.29	0	AT4G37270.1	91.99	0	34.12	transport.metal
c15299g1i2	0	0	10.308	14.319	13.3135	3.73482	CAP_ED	Bra013599	94.86	0	AT4G22200.1	91.51	0	34.15	transport.potassium
c13374g1i1	0	0	12.085	12.54	13.3125	3.73471	no hit	Bra008004	88.99	1e-158	AT1G72050.2	88.82	7e-110	27.3.11	RNA.regulation of transcription.C2H2 zinc finger family
Bra004031	0.877	0.156	17.212	21.097	13.2901	3.73228	GH31_MGAM_SI_GAA	Bra004031	100	0	AT1G68560.1	83.82	0	26.3.1	misc.gluco-, galacto- and mannosidases.alpha-galactosidase
c21141g3i1	0	0	12.768	11.765	13.2665	3.72972	no hit	Bra039547	100	0.28	AT1G36675.1	86.11	0.016	35.1.40	not assigned.no ontology.glycine rich proteins
c23998g1i1	0	0	12.714	11.741	13.2275	3.72547	no hit	Bra025765	94.89	2e-102	AT4G22350.2	90.21	3e-87	29.5.11.1	protein.degradation.ubiquitin.ubiquitin
c23464g1i3	0	0	12.194	12.237	13.2155	3.72416	no hit	Bra011792	95.11	2e-117	AT4G37870.1	94.36	5e-115	6.4	gluconeogenesis / glyoxylate cycle.PEPCK
c21213g1i1	0	0	11.576	12.83	13.203	3.72279	no hit	Bra022478	94.1	8e-148	AT1G65440.1	88.5	6e-122	27.3.52	RNA.regulation of transcription.Global transcription factor group
c25250g1i2	0.026	0	11.63	13.097	13.192	3.72159	Lipocalin superfamily	Bra038353	90.08	0	AT1G68790.1	85.83	0	35.1	not assigned.no ontology
c12928g2i1	0	0	14.676	9.659	13.1675	3.71891	no hit	Bra013719	92.13	5e-157	AT4G23650.1	90.03	3e-146	30.3	signalling.calcium
c24887g1i2	0	0	13.343	10.978	13.1605	3.71814	NPH3 superfamily	Bra037606	91.49	0	AT3G44820.1	88.22	0	30.11	signalling.light
c21611g1i1	0	0	12.953	11.293	13.123	3.71403	no hit	Bra038022	85.17	4e-80	AT1G70320.1	81.16	1e-71	29.5.11.4.1	protein.degradation.ubiquitin.E3.HECT
c19226g2i1	0	0	12.703	11.499	13.101	3.71161	ARM	Bra022531	92.92	0	AT5G50900.1	87.56	0	35.1.3	not assigned.no ontology.armadillo/beta-catenin repeat family protein
c24374g2i1	0	0	11.771	12.419	13.095	3.71094	Sulfotransfer_1 superfamily	Bra008132	93.25	0	AT1G74100.1	85.07	0	16.5.1.1.3.3	secondary metabolism.sulfur-containing.glucosinolates.synthesis.indole.indole-3-methyl-desulfoglucosinolate sulfotransferase
c24111g2i2	0.377	0	13.917	15.142	13.0665	3.7078	CID	Bra028602	93.85	0	AT5G10060.1	87.97	0	35.2	not assigned.unknown
c20958g1i1	0.175	0.217	15.283	13.956	13.0598	3.70706	no hit	Bra007870	87.17	0	AT1G69610.1	80.41	0	35.2	not assigned.unknown
c4216g1i1	0	0	12.432	11.632	13.032	3.70399	CaATP_NAI	Bra035649	92.34	0	AT5G57110.1	86.69	0	34.21	transport.calcium
c18488g2i1	0	0	11.977	12.019	12.998	3.70022	vWFA superfamily	Bra020234	87.42	0	AT5G60710.1	81.19	0	29.5.11.4.2	protein.degradation.ubiquitin.E3.RING
c20614g1i2	0	0	12.638	11.341	12.9895	3.69927	E1_enzyme_family superfamily	Bra013848	95.21	0	AT4G24940.1	88.81	5e-162	29.5.11.2	protein.degradation.ubiquitin.E1
c24852g1i3	0	0	12.627	11.257	12.942	3.69399	6PGL	Bra029949	93.31	0	AT3G49360.1	86.89	0	7.1.2	OPP.oxidative PP.6-phosphogluconolactonase
c22029g1i3	0	0	13.896	9.974	12.935	3.69321	no hit	Bra023554	81.2	6e-99	AT5G16160.1	74.93	3e-62	35.2	not assigned.unknown
Bra017823	3.27	0.696	22.187	52.822	12.908	3.69019	kgd	Bra017823	100	0	AT4G37450.1	79.03	6e-157	10.5.1.1	cell wall.cell wall proteins.AGPs.AGP
c16760g1i1	0	0	10.145	13.641	12.893	3.68852	NADB_Rossmann superfamily	Bra022628	96.49	0	AT5G53090.1	90.45	0	33.99	development.unspecified
c21750g1i1	0	0	12.118	11.668	12.893	3.68852	RpsD	Bra023536	93.22	0	AT5G15750.1	86.81	0	29.2.1.99.1.4	protein.synthesis.ribosomal protein.unknown.small subunit.S4
c6189g1i1	0	0	12.486	11.281	12.8835	3.68745	homeodomain	Bra011623	91.88	0	AT4G35550.1	82.03	7e-175	27.3.22	RNA.regulation of transcription.HB,Homeobox transcription factor family
c24898g1i2	0	0	12.682	11.051	12.8665	3.68555	SMC_prok_A	Bra026434	85.94	0	AT4G26455.1	74.97	0	35.1	not assigned.no ontology
c23662g1i2	0	0.043	10.124	14.162	12.8664	3.68553	LRR_8	Bra017712	85.7	0	AT4G35470.1	80.86	0	30.2	signalling.receptor kinases
c21220g1i3	0	0	11.067	12.637	12.852	3.68392	no hit	Bra010293	82.33	4e-88	AT4G30260.1	76.68	1e-61	35.1	not assigned.no ontology
c24193g1i4	0	0	13.776	9.865	12.8205	3.68038	no hit	Bra031986	86.67	1.5	AT2G19890.1	87.1	0.024	35.2	not assigned.unknown
c24564g1i2	0	2.721	31.845	26.605	12.8045	3.67858	no hit	Bra011816	83.03	3e-43	AT4G40000.1	70.61	4e-40	35.1	not assigned.no ontology
Bra014554	0.035	0.043	11.988	12.552	12.7719	3.6749	CS_ACL-C_CCL superfamily	Bra014554	100	0	AT3G58740.1	84.61	0	6.1	gluconeogenesis / glyoxylate cycle.citrate synthase
c9153g1i1	0	0	9.777	13.702	12.7395	3.67124	Med7	Bra009544	91.47	0	AT5G03220.1	89.68	0	27.3.99	RNA.regulation of transcription.unclassified
c29638g1i1	0	0	11.565	11.862	12.7135	3.66829	no hit	Bra035541	95.42	0	AT5G54870.1	90.2	0	35.2	not assigned.unknown
c7356g1i1	0	0	6.297	17.018	12.6575	3.66192	DUF761	Bra022710	88.41	1e-126	AT5G54300.1	82.95	7e-103	35.2	not assigned.unknown
c23299g2i1	0	0	13.332	9.962	12.647	3.66072	no hit	Bra013803	93.29	0	AT4G24450.1	88.64	0	2.2.2.3	major CHO metabolism.degradation.starch.glucan water dikinase
c19836g1i1	0	0	15.662	7.613	12.6375	3.65964	RNase_H_like superfamily	Bra032513	73.91	0.11	AT3G13450.1	100	3.1	#N/A	#N/A
Bra020527	1.613	0	21.981	21.618	12.6208	3.65773	HMA	Bra020527	100	0	AT5G26690.1	73.88	3e-63	35.1	not assigned.no ontology
c6957g2i1	39.154	19.796	350.477	416.342	12.6139	3.65695	tsf	Bra011081	95.32	0	AT4G29060.1	90.6	0	29.2.4	protein.synthesis.elongation
Bra020508	55.391	10.442	404.032	448.236	12.5937	3.65463	BURP superfamily	Bra020508	100	0	AT5G25610.1	85.09	0	20.2.3	stress.abiotic.drought/salt
c29597g1i1	0	0	9.592	13.593	12.5925	3.65449	WD40	Bra020984	72.72	0	AT4G35370.1	79.45	0	35.1	not assigned.no ontology
c20508g1i2	0	0	9.517	13.605	12.561	3.65088	no hit	Bra013476	90	4e-80	AT4G20830.1	83.63	9e-62	26.8	misc.nitrilases, *nitrile lyases, berberine bridge enzymes, reticuline oxidases, troponine reductases
c25050g1i2	0	0	12.031	11.087	12.559	3.65065	no hit	Bra028707	95.7	3e-126	AT5G07100.1	89.19	4e-79	27.3.32	RNA.regulation of transcription.WRKY domain transcription factor family
c10677g1i1	0	0	11.424	11.584	12.504	3.64432	no hit	Bra018513	90.94	8e-135	AT4G05150.1	86.55	2e-114	35.1	not assigned.no ontology
Bra013765	9.284	8.172	105.159	135.916	12.4936	3.64311	DUF538	Bra013765	100	0	AT4G24130.1	89.87	0	35.2	not assigned.unknown
c23512g4i1	0.044	0	12.497	11.003	12.4755	3.64103	Agenet	Bra021057	88.24	0	AT4G17330.1	85.54	0	35.1.2	not assigned.no ontology.agenet domain-containing protein
c2646g1i1	0	0	14.698	8.243	12.4705	3.64045	DUF4413	Bra037621	86.17	1e-23	AT3G16620.1	80.49	0.15	29.3.3	protein.targeting.chloroplast
c14235g1i1	0	0	11.955	10.942	12.4485	3.6379	no hit	Bra011660	85.41	2e-118	AT4G36090.3	77.58	2e-71	26.7	misc.oxidases - copper, flavone etc
c20510g1i1	0	0	10.752	12.056	12.404	3.63273	no hit	Bra013593	94.61	2e-86	AT4G22150.1	88.24	3e-69	29.5	protein.degradation
c30012g1i1	0	0	14.643	8.158	12.4005	3.63233	no hit	Bra009301	85.39	8e-64	AT5G06990.1	76.47	6e-39	35.2	not assigned.unknown
c22408g1i1	0	0	10.796	11.995	12.3955	3.63174	AdoMet_MTases superfamily	Bra028908	89.98	0	AT5G01710.1	87.2	0	35.2	not assigned.unknown
Bra008241	1.894	0.478	22.372	29.812	12.3934	3.6315	PLN02991	Bra008241	100	0	AT1G76160.1	86.04	0	35.1	not assigned.no ontology
c22950g2i1	0	0	10.85	11.935	12.3925	3.6314	NPR1_like_C superfamily	Bra013950	89.93	0	AT1G64280.1	74.96	0	27.3.61	RNA.regulation of transcription.NPR1/NIM1
c22910g2i1	0	0	16.02	6.706	12.363	3.62796	F-box	Bra033998	94.1	5e-124	AT1G67480.1	83.77	1e-78	29.5.11.4.3.2	protein.degradation.ubiquitin.E3.SCF.FBOX
c3963g1i1	0	0	13.484	9.211	12.3475	3.62615	Kelch_5	Bra018520	95.09	1e-126	AT4G03080.1	91.93	2e-114	29.4	protein.postranslational modification
c22375g1i1	0	0	15.175	7.517	12.346	3.62597	no hit	Bra011772	90.5	6e-73	AT4G37540.1	80.84	7e-51	27.3.37	RNA.regulation of transcription.AS2,Lateral Organ Boundaries Gene Family
c25096g1i3	0	0	9.961	12.673	12.317	3.62258	no hit	Bra011661	90.95	0	AT2G17990.1	73.06	1e-69	35.2	not assigned.unknown
c13796g1i2	0	0	13.451	9.163	12.307	3.62141	no hit	Bra033197	89.85	2e-175	AT4G10080.1	84.25	7e-142	35.2	not assigned.unknown
c22194g1i1	0	0	11.598	10.966	12.282	3.61847	RRM_ACINU	Bra011842	92.02	5e-177	AT4G39680.1	84.47	2e-135	27.3.67	RNA.regulation of transcription.putative transcription regulator
Bra019741	10.617	5.347	90.169	127.831	12.2467	3.61432	no hit	Bra019741	100	0	AT1G12080.2	72.58	5e-61	35.2	not assigned.unknown
Bra039936	6.365	2.669	62.703	70.058	12.2132	3.61038	Peptidase_S10 superfamily	Bra039936	100	0	AT2G23000.1	85.11	0	29.5.5	protein.degradation.serine protease
c22951g1i1	0	0	11.272	11.124	12.198	3.60857	Peptidase_C48	Bra034477	85.36	0	AT5G60730.1	100	0.16	9.9	mitochondrial electron transport / ATP synthesis.F1-ATPase
c24563g2i1	0	0	10.319	12.056	12.1875	3.60733	no hit	Bra008380	88.89	3e-121	AT1G78810.1	74.5	1e-29	35.2	not assigned.unknown
c23069g1i1	0	0	13.95	8.424	12.187	3.60727	no hit	Bra020336	92.18	4e-119	AT5G59180.1	89.12	2e-107	27.2	RNA.transcription
c27904g1i1	0	0	11.5	10.845	12.1725	3.60555	no hit	Bra039566	90.82	1e-112	AT4G15080.1	81.36	5e-59	27.3.99	RNA.regulation of transcription.unclassified
c23845g2i1	0.245	0.313	12.378	16.691	12.1458	3.60239	GED superfamily	Bra011458	92.62	8e-123	AT4G33650.2	79.53	2e-72	26.17	misc.dynamin
c5897g1i1	0.061	0	13.267	9.756	12.1412	3.60184	DUF1644	Bra011269	87.97	0	AT4G31410.1	78.89	0	35.2	not assigned.unknown
c24797g2i1	0	0	13.451	8.763	12.107	3.59777	Anoctamin superfamily	Bra039550	95.44	0	AT4G15430.1	91.64	0	20.2.3	stress.abiotic.drought/salt
c22509g2i1	0	0	9.701	12.503	12.102	3.59717	TFIIS_I	Bra028770	86.25	0	AT5G05140.1	76.08	2e-144	27.3.67	RNA.regulation of transcription.putative transcription regulator
c23315g1i1	81.544	47.322	670.453	911.179	12.1012	3.59707	no hit	Bra040103	89.74	2e-38	AT4G16980.1	90.76	7e-41	10.5.1.1	cell wall.cell wall proteins.AGPs.AGP
Bra003707	0.465	0.452	15.716	17.551	12.0902	3.59576	Methyltransf_2	Bra003707	100	0	AT1G76790.1	81.3	0	16.1	secondary metabolism.simple phenols
c24510g1i1	0	0	15.012	7.141	12.0765	3.59413	WHIM1	Bra020213	89.7	0	AT5G22760.1	89.52	0	27.3.67	RNA.regulation of transcription.putative transcription regulator
c19612g2i1	0.079	0	11.305	11.801	12.076	3.59407	DUF819 superfamily	Bra022598	89.18	0	AT5G52540.1	78.32	0	35.2	not assigned.unknown
c20675g1i1	0	0	11.11	11.039	12.0745	3.59389	no hit	Bra023558	84.31	0	AT5G16270.1	79.69	0	28.1	DNA.synthesis/chromatin structure
c24262g1i1	0	0	13.31	8.812	12.061	3.59228	LPOR_like_SDR_c_like	Bra026349	94.72	0	AT4G27440.1	87.69	0	19.14	tetrapyrrole synthesis.protochlorophyllide reductase
c19538g1i1	0	0.704	18.329	12.249	12.0481	3.59073	no hit	Bra038829	78.69	4e-36	AT3G26480.1	80.5	6e-70	33.99	development.unspecified
c21912g1i1	0	0	9.462	12.612	12.037	3.5894	no hit	Bra020419	93.9	2e-66	AT5G57710.1	87.8	5e-53	20.2.1	stress.abiotic.heat
c12797g1i1	0.053	0	10.958	11.753	12.0365	3.58935	BTP	Bra023525	90.65	0	AT5G15570.1	80.75	0	35.2	not assigned.unknown
c9550g1i1	0	0	9.072	12.988	12.03	3.58856	NADB_Rossmann superfamily	Bra026308	95.17	0	AT4G27760.1	90.11	2e-168	33.99	development.unspecified
c21227g2i2	0	0	7.121	14.924	12.0225	3.58767	Acid_phosphat_B	Bra013867	95.66	0	AT4G25150.1	86.07	4e-145	26.13	misc.acid and other phosphatases
Bra029445	2.367	1.487	34.706	33.661	12.0203	3.5874	p450 superfamily	Bra029445	100	0	AT4G12320.1	84.78	0	26.1	misc.cytochrome P450
c18267g1i1	0	0	12.01	9.974	11.992	3.584	no hit	Bra028565	94.12	1e-132	AT5G10810.1	89.68	5e-104	35.1	not assigned.no ontology
c19782g1i1	0	0	13.765	8.219	11.992	3.584	Cyt-b5	Bra028622	90.79	2e-122	AT5G09680.1	87.85	1e-111	21.2	redox.ascorbate and glutathione
c24801g1i1	0	0	12.302	9.647	11.9745	3.58189	no hit	Bra011697	79.36	2e-141	AT3G50690.1	78.52	2e-23	35.1	not assigned.no ontology
Bra015874	0.763	0.322	17.331	17.563	11.9592	3.58004	TLP-PA	Bra015874	100	0	AT1G75030.1	79.23	0	20.1	stress.biotic
c7114g1i1	0	0	12.432	9.453	11.9425	3.57803	PRK07658	Bra011076	94.58	0	AT4G29010.1	90.2	0	11.9.4.9	lipid metabolism.lipid degradation.beta-oxidation.multifunctional
c24153g3i2	0	0	8.595	13.266	11.9305	3.57658	no hit	Bra011615	90.91	2e-156	AT4G35440.2	90.91	1e-156	34.18	transport.unspecified anions
c24163g3i2	0	0	10.568	11.269	11.9185	3.57513	no hit	Bra011153	86.87	5e-121	AT4G29940.1	76	2e-73	20.1	stress.biotic
c23942g1i3	0	0	8.368	13.448	11.908	3.57386	no hit	Bra007895	71.43	2e-15	AT5G02960.1	77.03	6e-08	29.2.1.2.1.23	protein.synthesis.ribosomal protein.eukaryotic.40S subunit.S23
Bra003320	2.148	0.322	15.424	35.743	11.8942	3.57218	bZIP_plant_RF2	Bra003320	100	0	AT3G58120.1	85.48	0	27.3.35	RNA.regulation of transcription.bZIP transcription factor family
c22130g1i2	0.07	0.183	11.825	12.963	11.8899	3.57167	no hit	Bra018558	91.97	0	AT4G02350.1	75.65	0	31.4	cell.vesicle transport
Bra022803	56.215	26.978	467.819	542.902	11.8874	3.57136	PLN02394	Bra022803	100	0	AT2G30490.1	86.69	0	16.2.1.2	secondary metabolism.phenylpropanoids.lignin biosynthesis.C4H
Bra005347	25.171	8.207	118.589	299.659	11.8788	3.57032	GCS_H	Bra005347	100	0	AT2G35370.1	91.4	0	1.2.4.4	PS.photorespiration.glycine cleavage.H protein
Bra025783	0	0	7.837	13.92	11.8785	3.57028	PLN02345	Bra025783	100	0	AT1G19940.1	85.05	0	10.6.1	cell wall.degradation.cellulases and beta -1,4-glucanases
c14415g3i1	0	0	14.134	7.613	11.8735	3.56967	EEP superfamily	Bra013275	92.87	0	AT4G18010.1	83.87	0	3.4.1	minor CHO metabolism.myo-inositol.poly-phosphatases
c16402g2i1	0	0	9.809	11.935	11.872	3.56949	MA3 superfamily	Bra023646	94.29	0	AT5G17930.1	89.96	0	29.2.99	protein.synthesis.misc
c25111g4i1	0	0	11.901	9.828	11.8645	3.56858	no hit	Bra028743	94.1	0	AT5G06120.1	92.71	0	30.5	signalling.G-proteins
c24569g4i1	0	0	11.489	10.192	11.8405	3.56566	NAM	Bra009456	87.47	0	AT5G04410.1	85.11	0	33.99	development.unspecified
c24148g1i2	0	0.33	10.091	15.493	11.8386	3.56543	no hit	Bra030018	98.59	3e-65	AT3G50560.1	87.86	1e-43	26.22	misc.short chain dehydrogenase/reductase (SDR)
Bra027168	76.047	51.008	648.624	873.596	11.8106	3.56201	SGNH_plant_lipase_like	Bra027168	100	0	AT3G16370.1	88.6	0	26.28	misc.GDSL-motif lipase
c24333g2i1	0	0	13.484	8.11	11.797	3.56035	no hit	Bra035592	90.36	9e-148	AT5G55910.1	90.29	7e-147	29.4	protein.postranslational modification
c6717g1i1	0	0	11.674	9.865	11.7695	3.55698	UPF0114	Bra013392	88	0	AT4G19390.1	78.79	6e-157	35.2	not assigned.unknown
c15683g1i1	0	0	9.224	12.31	11.767	3.55667	no hit	Bra023704	90.76	2e-117	AT5G19110.1	73.29	5e-46	35.1	not assigned.no ontology
c16929g1i2	0	0	9.625	11.886	11.7555	3.55526	no hit	Bra009278	86.67	4e-114	AT5G07270.1	88.85	6e-116	31.1	cell.organisation
c21436g2i1	0	0	11.077	10.409	11.743	3.55373	CRS1_YhbY	Bra023555	89.32	0	AT5G16180.1	81.49	0	27.1.1	RNA.processing.splicing
c6871g1i1	0	0	12.378	9.054	11.716	3.55041	Pyruvate_Kinase superfamily	Bra029936	94.57	0	AT3G49160.1	87.31	0	4.1.14	glycolysis.cytosolic branch.pyruvate kinase (PK)
c22504g1i1	0	0	9.289	12.14	11.7145	3.55022	bHLH-MYC_N	Bra038458	87.04	0	AT4G16430.1	82.05	0	27.3.6	RNA.regulation of transcription.bHLH,Basic Helix-Loop-Helix family
c23105g2i2	0	0	11.804	9.586	11.695	3.54782	Galactosyl_T superfamily	Bra022647	92.71	0	AT5G53340.1	88.2	0	29.4	protein.postranslational modification
c6859g1i1	0	0	12.725	8.63	11.6775	3.54566	no hit	Bra026274	91.23	0	AT4G28230.1	78.94	0	35.2	not assigned.unknown
c13183g1i2	0	0	10.85	10.446	11.648	3.54201	BAH superfamily	Bra013370	93.62	0	AT4G19020.1	88.01	0	27.3.46	RNA.regulation of transcription.DNA methyltransferases
c19577g1i1	0	0	10.525	10.76	11.6425	3.54133	SMR	Bra022497	91.41	2e-155	AT1G65070.2	86.98	5e-130	28.2	DNA.repair
c24315g1i1	0	0	9.874	11.39	11.632	3.54003	Coatomer_WDAD	Bra010674	96.4	0	AT2G21390.1	94.61	0	31.4	cell.vesicle transport
c16463g1i1	0	0	9.441	11.777	11.609	3.53717	Met_10	Bra026358	94.97	5e-170	AT4G27340.1	91.01	4e-150	35.1	not assigned.no ontology
Bra016047	21.778	4.617	143.898	182.759	11.5745	3.53287	Cupin_1	Bra016047	100	0	AT1G72610.1	84.18	0	20.2.99	stress.abiotic.unspecified
c12695g1i1	0	0	9.072	12.056	11.564	3.53157	MPN_UPF0172	Bra028953	92.08	0	AT5G55940.1	90.43	0	33.99	development.unspecified
c1240g1i1	0	0	9.256	11.85	11.553	3.5302	no hit	Bra020954	88.46	1	AT3G47680.1	69.69	7e-20	27.3.25	RNA.regulation of transcription.MYB domain transcription factor family
c18335g2i1	0	0	12.075	8.993	11.534	3.52782	DNase-RNase superfamily	Bra008191	89.88	0	AT1G75380.1	81.89	1e-171	20.2.4	stress.abiotic.touch/wounding
c25240g1i3	0	0	10.926	10.119	11.5225	3.52638	no hit	Bra028612	92.31	7e-116	AT5G09880.1	78.17	5e-59	27.4	RNA.RNA binding
c6772g2i1	0	0	9.842	11.184	11.513	3.52519	O-FucT_like superfamily	Bra022515	87.56	0	AT5G50420.1	79.22	8e-156	35.2	not assigned.unknown
c23594g1i1	0	0	12.562	8.461	11.5115	3.525	TUDOR superfamily	Bra023388	91.59	7e-175	AT5G13020.1	87.78	2e-160	35.1	not assigned.no ontology
c25276g1i1	1.359	3.13	39.974	32.511	11.4787	3.52088	WD40	Bra011536	95.24	0	AT4G34460.1	90.2	0	30.5	signalling.G-proteins
Bra023324	60.845	14.58	250.488	635.946	11.4748	3.52039	PLN03089	Bra023324	100	0	AT5G11420.1	88.47	0	35.2	not assigned.unknown
c24621g2i2	0	0.122	8.964	13.375	11.4698	3.51977	BAH_BAHCC1	Bra013592	94.6	0	AT4G22140.1	90.77	0	27.3.44	RNA.regulation of transcription.Chromatin Remodeling Factors
Bra027044	0.184	0.4	14.578	13.048	11.4652	3.51919	LRRNT_2	Bra027044	100	0	AT1G62440.1	81.72	0	10.5.3	cell wall.cell wall proteins.LRR
c24796g1i2	0	0	12.855	8.061	11.458	3.51828	DUF4371 superfamily	Bra029468	80.56	1.4	AT3G29638.1	89.8	2e-10	35.2	not assigned.unknown
c17601g1i1	0	0	9.343	11.571	11.457	3.51816	chaperonin_like superfamily	Bra011429	89.8	0	AT4G33240.1	89.4	0	30.4.1	signalling.phosphinositides.phosphatidylinositol-4-phosphate 5-kinase
c22573g1i1	0	0	13.018	7.892	11.455	3.51791	Med3	Bra026248	91.35	0	AT4G17410.3	78.29	0	35.2	not assigned.unknown
Bra001547	33.842	6.59	176.014	306.934	11.4288	3.51461	Pectinesterase	Bra001547	100	0	AT3G14310.1	85.83	0	10.8.1	cell wall.pectin*esterases.PME
c22191g1i1	0	0	12.096	8.715	11.4055	3.51166	no hit	Bra011344	78.75	6e-86	AT4G32400.1	71.78	2e-45	34.8	transport.metabolite transporters at the envelope membrane
c29186g1i1	0	0	8.498	12.298	11.398	3.51071	no hit	Bra023381	91.89	0	AT5G12900.1	84.74	0	35.2	not assigned.unknown
c29556g1i1	0	0	13.614	7.178	11.396	3.51046	no hit	Bra016801	89.04	2e-79	AT1G11950.1	76.97	1e-29	27.3.57	RNA.regulation of transcription.JUMONJI family
c14334g2i1	0	0	9.354	11.426	11.39	3.5097	Smc	Bra038339	93.68	0	AT1G68910.1	86.71	0	29.3.1	protein.targeting.nucleus
c30074g1i1	0	0	6.655	14.125	11.39	3.5097	no hit	Bra018529	92.28	0	AT4G02730.1	84.46	3e-153	30.5	signalling.G-proteins
Bra032349	15.772	4.999	108.855	148.044	11.3697	3.50712	PLN03089	Bra032349	100	0	AT1G29980.1	87.14	0	35.2	not assigned.unknown
c13591g2i1	0	0	10.416	10.216	11.316	3.50029	no hit	Bra000374	89.29	0.93	AT4G19500.1	74.39	1e-36	20.1.7	stress.biotic.PR-proteins
c25447g1i1	0	0.061	19.326	1.949	11.2931	3.49736	no hit	Bra031308	78.65	1e-79	AT1G40129.1	90.57	5e-12	35.2	not assigned.unknown
c23515g2i2	0	0	10.037	10.543	11.29	3.49697	PPP4R2 superfamily	Bra023595	91.17	0	AT5G17070.1	83.83	0	35.2	not assigned.unknown
c23283g1i3	0	0	9.788	10.785	11.2865	3.49653	CAF1	Bra035152	90.78	0	AT1G80780.3	84.96	0	27.1.19	RNA.processing.ribonucleases
c25328g2i2	0	0	9.907	10.652	11.2795	3.49563	no hit	Bra028628	94.84	0	AT5G09590.1	90.85	5e-169	20.2.1	stress.abiotic.heat
c23938g3i4	0	0	11.381	9.151	11.266	3.4939	Transposase_24	Bra020876	81.4	0.017	AT3G17490.1	85.29	0.15	29.5.11.4.3.2	protein.degradation.ubiquitin.E3.SCF.FBOX
c25799g1i1	0	0	7.316	13.145	11.2305	3.48935	no hit	Bra013408	88.24	1e-88	AT1G69280.1	95	2.4	35.2	not assigned.unknown
c20687g3i1	0	0	11.272	9.175	11.2235	3.48845	no hit	Bra020112	90.88	5e-125	AT5G20610.1	89.97	1e-118	35.2	not assigned.unknown
c21413g2i1	0	0	11.294	9.126	11.21	3.48671	no hit	Bra013693	95.45	0	AT4G23470.1	89.19	0	35.1.41	not assigned.no ontology.hydroxyproline rich proteins
c6646g1i1	0	0	9.126	11.257	11.1915	3.48433	PPR_2	Bra011225	87.11	0	AT4G30825.1	85.98	0	35.1.5	not assigned.no ontology.pentatricopeptide (PPR) repeat-containing protein
c25308g1i3	0	0	8.444	11.935	11.1895	3.48407	MPP6 superfamily	Bra020317	93.22	0	AT5G59460.1	80	5e-144	33.99	development.unspecified
c24769g4i2	0	0	8.606	11.729	11.1675	3.48123	PAM	Bra023453	95.87	5e-144	AT5G14250.1	90.79	2e-122	30.11.1	signalling.light.COP9 signalosome
c20869g2i1	0	0	10.687	9.647	11.167	3.48117	no hit	Bra020260	82.92	4e-179	AT5G60210.1	85.71	0	35.1	not assigned.no ontology
c6551g1i1	0	0	11.565	8.763	11.164	3.48078	no hit	Bra013808	93.52	0	AT4G24500.1	84.92	0	35.1.41	not assigned.no ontology.hydroxyproline rich proteins
c21765g1i1	0	0	8.368	11.947	11.1575	3.47994	ATPase-IB2_Cd	Bra011750	95.24	1e-131	AT4G37270.1	92.18	3e-119	34.12	transport.metal
c20594g2i1	0	0	11.619	8.691	11.155	3.47962	SpoVK	Bra029529	93.67	1e-178	AT4G04910.1	94.15	0	29.5.9	protein.degradation.AAA type
c20609g1i1	262.771	73.404	1750.38	2013.84	11.1369	3.47728	predic_Ig_block	Bra037196	91.08	2e-123	AT2G10940.1	80.1	1e-99	26.21	misc.protease inhibitor/seed storage/lipid transfer protein (LTP) family protein
c32365g1i1	8.899	8.868	87.709	130.227	11.1264	3.47592	no hit	Bra005551	96.73	4e-67	AT2G32860.2	86.27	1e-45	26.3	misc.gluco-, galacto- and mannosidases
c23035g1i1	0	0	8.378	11.862	11.12	3.47508	Myb_CC_LHEQLE	Bra008411	94.1	1e-178	AT1G79430.2	87.29	1e-150	27.3.20	RNA.regulation of transcription.G2-like transcription factor family, GARP
c26039g1i1	0	0	5.3	14.912	11.106	3.47327	AAT_I superfamily	Bra007924	94.49	8e-161	AT1G70560.1	83.87	5e-111	16.5.99.1	secondary metabolism.sulfur-containing.misc.alliinase
c6581g1i2	0	0	11.522	8.654	11.088	3.47093	xylE	Bra023592	94.55	5e-163	AT5G17010.1	89.7	8e-140	34.2	transport.sugars
c25439g1i9	0	0	12.92	7.238	11.079	3.46976	no hit	Bra011454	94.74	2e-98	AT4G33540.1	90.35	5e-85	35.1	not assigned.no ontology
c13852g1i1	2.551	0.478	19.413	34.242	11.0668	3.46817	no hit	Bra033705	68.16	9e-20	AT4G28706.4	85.08	2e-97	3.5	minor CHO metabolism.others
c19565g2i1	0	0	12.421	7.71	11.0655	3.468	no hit	Bra035572	88.34	0	AT5G55390.1	79.68	0	27.3.67	RNA.regulation of transcription.putative transcription regulator
c18458g1i1	0	0	11.598	8.485	11.0415	3.46486	TPR	Bra010654	83.15	0	AT4G39820.1	82.68	0	35.2	not assigned.unknown
c23470g2i1	0	0	10.655	9.393	11.024	3.46258	p450 superfamily	Bra011762	88.33	0	AT4G37430.1	81.77	7e-162	26.1	misc.cytochrome P450
c24163g2i1	0	0	11.554	8.449	11.0015	3.45963	no hit	Bra011153	81.39	7e-171	AT4G29940.1	84.47	1e-63	20.1	stress.biotic
c14124g1i1	0	0	10.395	9.598	10.9965	3.45897	MRP-S22 superfamily	Bra020320	88.85	0	AT5G59350.1	79.59	0	35.2	not assigned.unknown
c21650g2i1	0	0	8.649	11.341	10.995	3.45878	PTZ00372	Bra022240	79.17	0.047	AT4G34060.1	68.73	8e-29	28.2	DNA.repair
c23548g3i1	0	0	8.866	11.087	10.9765	3.45635	DUF506 superfamily	Bra036877	94.33	2e-122	AT4G14620.1	76.29	4e-53	35.2	not assigned.unknown
c24462g1i1	0	0	10.47	9.465	10.9675	3.45516	no hit	Bra028623	90.29	2e-117	AT5G09670.2	83.99	6e-90	35.1	not assigned.no ontology
c5864g1i1	0	0	13.289	6.645	10.967	3.4551	Glyco_hydro_81 superfamily	Bra023544	93.93	0	AT5G15870.1	85.01	6e-176	20.1	stress.biotic
c22101g1i2	0	0	10.6	9.26	10.93	3.45022	CO_deh_flav_C	Bra011570	92.39	0	AT4G34890.1	89	0	23.2	nucleotide metabolism.degradation
c18831g2i1	0	0	12.671	7.129	10.9	3.44626	no hit	Bra040147	83.78	0.069	AT5G27110.1	83.87	0.58	#N/A	#N/A
Bra013738	4.384	1.069	27.986	51.2	10.8931	3.44534	no hit	Bra013738	100	0	AT4G23870.1	84.46	8e-108	35.2	not assigned.unknown
c24986g1i1	10.293	8.372	110.947	112.047	10.8877	3.44463	Bac_rhamnosid superfamily	Bra033199	96.86	2e-118	AT4G10060.1	85.63	2e-161	35.2	not assigned.unknown
c26022g1i1	0	0	9.679	10.083	10.881	3.44374	RING superfamily	Bra011487	86.85	1e-107	AT4G34100.1	76.39	2e-51	29.5.11.4.2	protein.degradation.ubiquitin.E3.RING
c24813g6i1	0	0	11.348	8.412	10.88	3.44361	Plant_tran	Bra010157	73.07	9e-120	AT2G13770.1	72.11	1e-14	29.2.1.99.99	protein.synthesis.ribosomal protein.unknown.unknown
Bra003784	0	0	5.181	14.549	10.865	3.44162	Cupin_1	Bra003784	100	0	AT1G74820.1	80.09	3e-167	20.2.99	stress.abiotic.unspecified
c21722g1i1	0	0.087	10.102	10.543	10.8505	3.43969	P-loop_NTPase superfamily	Bra013936	94.43	0	AT4G25960.1	90.59	0	34.16	transport.ABC transporters and multidrug resistance systems
c13880g1i1	0	0	11.359	8.34	10.8495	3.43956	Glyco_tranf_GTA_type superfamily	Bra011745	90.37	0	AT4G36890.1	83.38	0	10.3.2	cell wall.hemicellulose synthesis.glucuronoxylan
c5893g1i1	0	0.035	11.088	8.981	10.8447	3.43892	Voltage_gated_ClC superfamily	Bra022507	92.77	0	AT5G49890.1	89.15	0	34.18	transport.unspecified anions
c8936g1i1	0	0	6.211	13.399	10.805	3.43363	PYR_PYL_RCAR_like	Bra011391	92.43	0	AT4G32870.1	79.14	4e-120	35.2	not assigned.unknown
c9069g1i1	0.132	0	10.958	10.046	10.7899	3.43161	no hit	Bra030007	93.89	0	AT3G50380.1	87.22	0	35.2	not assigned.unknown
c23581g1i2	0.026	0	11.457	8.376	10.7764	3.4298	no hit	Bra035480	81.7	3e-35	AT4G10470.1	85.8	8e-47	35.2	not assigned.unknown
c9181g1i1	0	0	9.647	9.877	10.762	3.42787	no hit	Bra002869	85.09	3e-84	AT4G26620.1	89.64	8e-127	2.2.1.99	major CHO metabolism.degradation.sucrose.misc
Bra000840	3.682	0.765	12.432	54.928	10.7585	3.4274	GH16_XET	Bra000840	100	0	AT4G03210.1	88.13	0	10.7	cell wall.modification
c30583g1i1	0	0	10.785	8.691	10.738	3.42465	AP2	Bra011744	94.02	0	AT4G36900.1	83.2	8e-154	27.3.3	RNA.regulation of transcription.AP2/EREBP, APETALA2/Ethylene-responsive element binding protein family
c19577g2i1	0	0	10.579	8.848	10.7135	3.42136	P-loop_NTPase superfamily	Bra022497	92.01	0	AT1G65070.2	83.68	8e-174	28.2	DNA.repair
c13976g1i1	0	0	10.731	8.666	10.6985	3.41934	no hit	Bra021054	76.96	4e-33	AT4G17330.1	66.25	3e-20	35.1.2	not assigned.no ontology.agenet domain-containing protein
c24901g2i1	0	0	9.332	10.058	10.695	3.41886	clpC	Bra011185	87.42	0	AT4G30350.1	80.52	2e-168	20.2.1	stress.abiotic.heat
Bra034460	0.912	0.078	11.153	18.822	10.694	3.41873	Polysacc_synt_4 superfamily	Bra034460	100	0	AT1G33800.1	88.57	0	35.2	not assigned.unknown
c17203g1i1	0.552	0.348	14.47	14.501	10.6797	3.41679	Peptidase_C19G	Bra011823	93.31	0	AT4G39910.1	90.29	0	29.5.11.5	protein.degradation.ubiquitin.ubiquitin protease
c21634g1i1	5.927	0.661	31.465	58.063	10.6577	3.41382	Pollen_allerg_1	Bra035658	96.77	5e-130	AT2G28950.1	89.93	4e-104	10.7	cell wall.modification
c22129g1i1	0	0	9.072	10.167	10.6195	3.40864	no hit	Bra033527	90.23	2e-135	AT4G16110.1	76.72	9e-63	27.3.5	RNA.regulation of transcription.ARR
c20928g3i1	0	0	8.975	10.252	10.6135	3.40783	Ribosomal_L13	Bra008373	87.48	0	AT1G78630.1	82.66	1e-151	29.2.1.1.1.2.13	protein.synthesis.ribosomal protein.prokaryotic.chloroplast.50S subunit.L13
c24535g1i1	0	0.139	10.427	10.252	10.6026	3.40635	no hit	Bra011104	87.56	0	AT4G29380.1	85.12	0	29.4	protein.postranslational modification
c14602g2i1	0	0	9.701	9.381	10.541	3.39794	AAK superfamily	Bra013425	94.81	0	AT4G19710.2	91.12	0	13.1.3.6.1.10	amino acid metabolism.synthesis.aspartate family.misc.homoserine.bifunctional aspartate kinase/homoserine dehydrogenase
c25083g2i3	0	0	11.413	7.613	10.513	3.3941	PMR5N	Bra002320	82.68	0	AT5G20680.1	84.48	0	35.2	not assigned.unknown
c22140g1i1	0	0	10.037	8.909	10.473	3.3886	PLN02517	Bra023426	93.3	0	AT5G13640.1	90.31	0	11.8.10	lipid metabolism.'exotics' (steroids, squalene etc).phosphatidylcholinesterol O-acyltransferase
c23331g1i1	0	0	11.023	7.892	10.4575	3.38647	Calmodulin_bind superfamily	Bra013921	85.54	0	AT4G25800.1	69.64	8e-99	30.3	signalling.calcium
Bra033226	1.499	0.939	19.456	24.922	10.4502	3.38546	Peptidases_S8_3	Bra033226	100	0	AT1G01900.1	84.12	0	29.5.1	protein.degradation.subtilases
c23322g1i1	0.631	0.504	21.028	9.72	10.4459	3.38487	FNR_like superfamily	Bra013811	94.72	0	AT4G24520.1	92.53	0	26.1	misc.cytochrome P450
c24766g1i2	0	0	10.427	8.461	10.444	3.3846	no hit	Bra011364	91.84	0	AT4G32620.2	76.86	7e-137	35.2	not assigned.unknown
c15829g2i1	0	1.435	21.786	12.019	10.4236	3.38178	no hit	Bra006348	95.51	2e-141	AT5G16300.1	86.54	2e-103	35.2	not assigned.unknown
c21873g1i1	0	0	8.183	10.664	10.4235	3.38177	pepsin_retropepsin_like superfamily	Bra028569	91.11	0	AT5G10770.1	72.83	9e-71	27.3.99	RNA.regulation of transcription.unclassified
Bra025708	8.697	0.895	33.59	85.164	10.417	3.38087	REC	Bra025708	100	0	AT1G19050.1	84.58	0	27.3.5	RNA.regulation of transcription.ARR
c20631g1i1	0	0	10.828	7.977	10.4025	3.37886	NARP1	Bra008474	95.2	5e-170	AT1G80410.2	93.33	2e-160	26.5	misc.acyl transferases
c21609g2i1	0	0	9.213	9.562	10.3875	3.37678	no hit	Bra011794	92.59	2e-122	AT4G37910.1	89.19	2e-108	20.2.1	stress.abiotic.heat
c24924g2i1	0.614	0.591	18.437	12.733	10.3495	3.37148	C2 superfamily	Bra013508	93.46	0	AT4G21160.1	89.68	3e-178	27.3.11	RNA.regulation of transcription.C2H2 zinc finger family
c24121g1i1	0	0	10.806	7.892	10.349	3.37142	PKc_like superfamily	Bra020040	94.99	1e-151	AT5G19450.1	92.33	8e-140	30.3	signalling.calcium
c25062g2i1	0	0	10.004	8.642	10.323	3.36779	no hit	Bra003003	100	0.073	AT4G02350.1	100	0.62	31.4	cell.vesicle transport
c21219g1i2	0	0	10.232	8.315	10.2735	3.36086	UAS	Bra000721	83.73	0	AT4G10790.1	84.63	0	29.5	protein.degradation
c26751g1i1	0	0	9.983	8.558	10.2705	3.36043	no hit	Bra013803	94.97	0	AT4G24450.1	92.36	0	2.2.2.3	major CHO metabolism.degradation.starch.glucan water dikinase
c21445g1i2	0	0	9.647	8.884	10.2655	3.35973	PKc_like superfamily	Bra013341	94.99	1e-151	AT4G18710.1	93.51	3e-145	17.3.2.1	hormone metabolism.brassinosteroid.signal transduction.BRI
c8891g2i1	0	0.096	10.34	9.114	10.2357	3.35554	FH2 superfamily	Bra011326	92.91	0	AT4G32160.1	87.17	0	30.9	signalling.lipids
c2316g1i1	0.535	0.73	16.204	15.142	10.2132	3.35236	Motor_domain superfamily	Bra033832	94.72	4e-106	AT3G45850.1	90.8	2e-95	31.1	cell.organisation
c23864g1i3	0	0	6.72	11.692	10.206	3.35135	no hit	Bra013743	87.56	0	AT4G23910.1	81.92	6e-170	35.2	not assigned.unknown
c23682g2i1	0	0	8.899	9.465	10.182	3.34795	EMP70 superfamily	Bra006080	92.93	0	AT5G10840.1	92.78	0	35.2	not assigned.unknown
c20989g1i2	0.517	0.165	11.695	13.557	10.1611	3.34498	no hit	Bra023695	92.98	0	AT5G18830.3	87.19	0	33.3	development.squamosa promoter binding like (SPL)
c19052g1i2	0	0	9.549	8.751	10.15	3.34341	no hit	Bra011655	80.59	2e-67	AT4G36020.1	69.38	5e-36	20.2.2	stress.abiotic.cold
c5140g1i1	0	0	12.953	5.338	10.1455	3.34277	no hit	Bra013423	89.5	0	AT4G19700.1	74.6	1e-159	29.5.11.4.2	protein.degradation.ubiquitin.E3.RING
c12706g1i1	0	0	9.961	8.315	10.138	3.3417	DOG1	Bra028713	94.79	0	AT5G06960.1	89.29	0	27.3.35	RNA.regulation of transcription.bZIP transcription factor family
c21480g1i3	0	0	10.46	7.807	10.1335	3.34106	no hit	Bra007985	92.29	2e-149	AT1G71800.1	85.95	4e-118	27.1.3.9	RNA.processing.3' end processing.CstF64
c25332g2i1	0	0	11.793	6.464	10.1285	3.34035	no hit	Bra011688	85.05	8e-123	AT4G36520.1	74.64	9e-83	35.1	not assigned.no ontology
c803g1i1	0	0	8.129	10.119	10.124	3.33971	P-loop_NTPase superfamily	Bra018133	93.02	5e-164	AT5G51280.1	90.44	1e-150	27.1.2	RNA.processing.RNA helicase
c25036g1i2	0	0	7.772	10.47	10.121	3.33928	AdoMet_MTases superfamily	Bra019148	90.74	8e-103	AT4G25630.1	86.59	2e-84	29.2.2.3.3	protein.synthesis.ribosome biogenesis.Pre-rRNA processing and modifications.methylotransferases
c17393g1i1	0	0	7.696	10.543	10.1195	3.33907	EcAsnRS_like_N	Bra026243	88.98	0	AT4G17300.1	82.71	0	29.1.22	protein.aa activation.asparagine-tRNA ligase
c26029g1i1	0	0	9.495	8.727	10.111	3.33785	TrHb2_O	Bra011372	91.77	5e-127	AT4G32690.1	86.26	3e-178	21.3	redox.heme
c6709g1i1	0	0	9.007	9.187	10.097	3.33585	FHA	Bra023718	89.18	0	AT5G19280.2	81.47	0	29.4	protein.postranslational modification
c25093g1i2	0.044	0	8.454	10.167	10.0886	3.33465	Myb_CC_LHEQLE	Bra010355	84.08	0	AT4G28610.1	82.56	0	27.3.20	RNA.regulation of transcription.G2-like transcription factor family, GARP
c19626g1i1	0	0	12.085	6.088	10.0865	3.33435	RICIN superfamily	Bra007888	91.71	0	AT1G69900.1	78.68	1e-127	35.2	not assigned.unknown
c25302g3i1	0	0	5.951	12.213	10.082	3.33371	PKc_like superfamily	Bra013677	92.36	7e-175	AT4G23180.1	84.01	3e-127	30.2.17	signalling.receptor kinases.DUF 26
c13795g3i1	0	0	12.898	5.265	10.0815	3.33364	no hit	Bra020425	91.94	4e-152	AT5G57660.1	78.72	3e-88	27.3.7	RNA.regulation of transcription.C2C2(Zn) CO-like, Constans-like zinc finger family
c25150g1i2	0	0	9.896	8.219	10.0575	3.3302	no hit	Bra029564	92.38	1e-82	AT4G05190.1	83.33	2e-57	31.1	cell.organisation
c471g1i1	0	0	9.387	8.727	10.057	3.33013	Kelch_1	Bra017779	85.39	0	AT4G35120.1	68.31	1e-66	29.5.11.4.3.2	protein.degradation.ubiquitin.E3.SCF.FBOX
c18095g3i1	0	0	7.782	10.276	10.029	3.32611	PPR_2	Bra023677	91.03	0	AT5G18475.1	83.65	0	35.1.5	not assigned.no ontology.pentatricopeptide (PPR) repeat-containing protein
Bra027148	2.911	1.139	19.478	38.987	9.99421	3.32109	Pectate_lyase_3 superfamily	Bra027148	100	0	AT1G60590.1	87.89	0	10.6.3	cell wall.degradation.pectate lyases and polygalacturonases
Bra007070	19.042	12.945	141.643	195.964	9.99226	3.32081	pepsin_retropepsin_like superfamily	Bra007070	100	0	AT3G54400.1	86.62	0	27.3.99	RNA.regulation of transcription.unclassified
c20542g1i1	0	0	8.953	8.933	9.943	3.31368	FYRC	Bra013461	91.42	0	AT4G20400.1	81.26	0	27.3.57	RNA.regulation of transcription.JUMONJI family
c20560g1i1	0	0	9.701	8.182	9.9415	3.31346	MPP_superfamily superfamily	Bra018520	95.71	0	AT4G03080.1	93.46	0	29.4	protein.postranslational modification
c22696g1i1	0	0	6.698	11.184	9.941	3.31339	Abhydrolase_6	Bra023436	88.96	0	AT5G13800.2	82.89	0	35.1	not assigned.no ontology
c25161g1i1	0	0	7.609	10.228	9.9185	3.31012	NADB_Rossmann superfamily	Bra020325	95.6	0	AT5G59290.2	92.87	0	10.1.5	cell wall.precursor synthesis.UXS
c20294g1i2	0	0	10.199	7.638	9.9185	3.31012	PKc_like superfamily	Bra006717	94.46	2e-157	AT3G47580.1	79.44	8e-86	30.2.12	signalling.receptor kinases.leucine rich repeat XII
c28593g1i1	0	0	7.902	9.901	9.9015	3.30765	no hit	Bra028653	93.45	1e-177	AT1G15750.1	77.14	3e-83	33.99	development.unspecified
c21870g1i1	0	0.852	13.419	12.77	9.88394	3.30509	WD40 superfamily	Bra023582	96.21	3e-172	AT5G16750.1	91.6	5e-149	29.2.2.3.4	protein.synthesis.ribosome biogenesis.Pre-rRNA processing and modifications.WD-repeat proteins
c16708g1i1	0	0	10.069	7.698	9.8835	3.30502	no hit	Bra033531	95.97	3e-172	AT4G16130.1	90.32	4e-144	10.1.30.2	cell wall.precursor synthesis.sugar kinases.arabinose-1-kinase
c23357g1i1	0	0	2.189	15.554	9.8715	3.30327	AP2 superfamily	Bra011833	92.29	3e-166	AT4G39780.1	86.22	4e-132	27.3.3	RNA.regulation of transcription.AP2/EREBP, APETALA2/Ethylene-responsive element binding protein family
Bra036334	2.762	1.756	30.425	31.846	9.86054	3.30167	Glyco_hydro_35	Bra036334	100	0	AT1G45130.1	89.18	0	26.3.2	misc.gluco-, galacto- and mannosidases.beta-galactosidase
c24111g1i1	0	0	8.248	9.465	9.8565	3.30108	no hit	Bra028602	91.45	0	AT5G10060.1	80.54	4e-159	35.2	not assigned.unknown
c15731g2i1	0	0	5.799	11.91	9.8545	3.30078	DDE_Tnp_1_6 superfamily	Bra010157	70.22	2e-58	AT4G21534.1	92.31	0.033	11.3.5	lipid metabolism.Phospholipid synthesis.diacylglycerol kinase
c14235g2i2	0	0	9.538	8.134	9.836	3.29807	2OG-FeII_Oxy superfamily	Bra011660	85.98	0	AT4G36090.3	79.3	1e-135	26.7	misc.oxidases - copper, flavone etc
c20147g3i1	0	0	6.59	11.039	9.8145	3.29491	no hit	Bra011177	91.04	0	AT4G30250.1	82.14	0	29.5.9	protein.degradation.AAA type
c29310g1i1	0	0	8.66	8.969	9.8145	3.29491	PPTA	Bra013807	94.5	0	AT4G24490.1	86.55	0	16.1.1	secondary metabolism.isoprenoids.non-mevalonate pathway
c20582g1i1	0	0	6.471	11.148	9.8095	3.29418	no hit	Bra023502	94.6	1e-138	AT5G15050.1	84.92	3e-94	26.2	misc.UDP glucosyl and glucoronyl transferases
c20163g2i1	0	0	8.801	8.8	9.8005	3.29286	TrpD	Bra007925	95.44	0	AT1G70570.2	90.05	2e-142	13.1.6.5.2	amino acid metabolism.synthesis.aromatic aa.tryptophan.anthranilate phosphoribosyltransferase
Bra005259	0	0	10.015	7.541	9.778	3.28954	homeodomain	Bra005259	100	0	AT2G36610.1	75.27	4e-108	27.3.22	RNA.regulation of transcription.HB,Homeobox transcription factor family
c5775g1i1	372.765	193.442	3226.94	2324.24	9.77316	3.28882	no hit	Bra024367	98.39	9e-153	AT5G65220.1	86.24	5e-97	29.2.1.1.1.2.29	protein.synthesis.ribosomal protein.prokaryotic.chloroplast.50S subunit.L29
c13432g1i1	0	0	9.853	7.638	9.7455	3.28474	K_trans superfamily	Bra011451	95.93	0	AT4G33530.1	88.55	5e-143	34.15	transport.potassium
c24891g2i1	0	0	9.647	7.843	9.745	3.28466	no hit	Bra028653	93.83	0	AT1G80490.2	72.28	1e-52	33.99	development.unspecified
c22911g1i4	29.879	18.666	218.697	271.421	9.73624	3.28336	PLN00037	Bra037164	91.67	0	AT5G66570.1	87.85	0	1.1.1.2	PS.lightreaction.photosystem II.PSII polypeptide subunits
c22255g1i1	0	0	11.316	6.064	9.69	3.2765	AANH_like superfamily	Bra008353	93.19	0	AT1G78240.1	86.52	0	20.2.3	stress.abiotic.drought/salt
c24999g2i2	0	0	9.159	8.194	9.6765	3.27449	PKc_like superfamily	Bra013762	94.67	0	AT4G24100.1	92.75	0	29.4	protein.postranslational modification
c9472g1i1	0	0	8.292	9.042	9.667	3.27307	P-loop_NTPase superfamily	Bra020081	91.85	0	AT5G20040.3	86.78	0	27.1	RNA.processing
c16782g1i1	0.079	0.104	11.381	7.722	9.66697	3.27306	AdoMet_MTases	Bra009797	96.64	0	AT5G24840.1	86.14	0	35.2	not assigned.unknown
c504g1i1	0	0	13.906	3.425	9.6655	3.27284	DUF506	Bra026262	91.86	0	AT4G32480.1	82.71	0	35.2	not assigned.unknown
Bra020549	1.368	0.426	6.091	28.553	9.65841	3.27179	BglB superfamily	Bra020549	100	0	AT5G26000.1	83.07	9e-150	16.5.1.3.1.1	secondary metabolism.sulfur-containing.glucosinolates.degradation.myrosinase.TGG
c8229g2i1	3.069	3.478	16.107	64.333	9.64549	3.26985	PKc_like superfamily	Bra018609	94.67	1e-105	AT1G08650.1	83.16	2e-82	4.1.16	glycolysis.cytosolic branch.phospho-enol-pyruvate carboxylase kinase (PPCK)
c22823g2i2	0	0	9.603	7.686	9.6445	3.26971	no hit	Bra037365	87.79	0	AT4G01280.2	75.86	1e-127	27.3.26	RNA.regulation of transcription.MYB-related transcription factor family
c19516g1i1	0	0	4.498	12.746	9.622	3.26634	pln_FAD_oxido	Bra035623	95.8	5e-176	AT1G32300.1	89.21	2e-141	35.1	not assigned.no ontology
c18329g2i1	0	0	12.855	4.357	9.606	3.26394	PLN02673	Bra033977	90.64	4e-132	AT1G67810.1	70.09	4e-36	18.7	Co-factor and vitamine metabolism.iron-sulphur clusters
c8975g1i1	0	0	7.576	9.611	9.5935	3.26206	RPA1_DBD_A_like	Bra033007	92.31	0.022	AT5G58960.1	87.1	0.19	35.2	not assigned.unknown
c23369g1i1	0	0	9.614	7.553	9.5835	3.26055	F-box	Bra011854	84.57	0	AT4G39550.1	71.89	5e-174	29.5.11.4.3.2	protein.degradation.ubiquitin.E3.SCF.FBOX
c22118g4i1	0.061	0	8.216	9.526	9.57885	3.25985	no hit	Bra020283	95.12	4e-49	AT5G59830.1	74.98	0	35.2	not assigned.unknown
c24013g1i1	0.07	0	8.086	9.732	9.57391	3.25911	RNA_pol_B_RPB2	Bra013550	94.88	0	AT4G21710.1	91.31	0	27.2	RNA.transcription
c22396g3i1	0.061	0	6.904	10.797	9.55895	3.25685	HP_PGM_like	Bra020200	93.29	0	AT5G22620.1	87.7	0	4.3.12	glycolysis.unclear/dually targeted.phosphoglycerate mutase
Bra013197	1.578	0.895	14.698	25.999	9.5455	3.25482	Fasciclin	Bra013197	100	0	AT2G04780.1	83.14	0	10.5.1.1	cell wall.cell wall proteins.AGPs.AGP
c20493g1i1	15.93	10.746	127.899	143.699	9.54101	3.25414	Mt_ATP-synt_B superfamily	Bra008115	92.86	0	AT1G73885.1	81.32	2e-112	35.2	not assigned.unknown
c21457g1i3	0	0	9.972	7.093	9.5325	3.25285	PCBP_like_KH	Bra022624	91.57	0	AT5G53060.1	81.08	0	27.4	RNA.RNA binding
Bra004073	0.754	0.226	12.215	14.125	9.51007	3.24946	Amb_all	Bra004073	100	0	AT1G67750.1	89.39	0	10.6.3	cell wall.degradation.pectate lyases and polygalacturonases
c24791g1i1	0	0	5.907	11.111	9.509	3.24929	no hit	Bra028740	94.35	9e-147	AT5G06160.1	82.44	7e-96	27.1.1	RNA.processing.splicing
c15207g1i1	0	0	11.966	5.047	9.5065	3.24891	no hit	Bra011524	86.73	3e-102	AT4G34370.1	83.33	9e-94	29.5.11.4.2	protein.degradation.ubiquitin.E3.RING
c13441g1i1	0	0	4.823	12.189	9.506	3.24884	Spc97_Spc98 superfamily	Bra028722	92.49	0	AT5G06680.1	89.01	0	31.1	cell.organisation
c8258g1i1	0	0	11.272	5.725	9.4985	3.2477	no hit	Bra013798	91.74	1e-132	AT4G24390.2	84.01	3e-94	29.5.11.4.3.2	protein.degradation.ubiquitin.E3.SCF.FBOX
c31674g1i1	0	0	7.208	9.744	9.476	3.24428	no hit	Bra011880	82.73	8e-97	AT4G39030.1	74.77	1e-35	20.1	stress.biotic
c10384g1i1	0	0	9.235	7.686	9.4605	3.24192	FlaG superfamily	Bra013824	93.2	0	AT4G24680.1	86.09	0	35.2	not assigned.unknown
c22709g2i1	0	0	11.207	5.701	9.454	3.24092	ACT superfamily	Bra038330	92.82	2e-163	AT1G69040.2	90.1	6e-148	13.99	amino acid metabolism.misc
c101g1i1	0	0	10.026	6.851	9.4385	3.23856	no hit	Bra015813	82.02	2e-100	AT1G75810.1	82.69	6e-110	35.2	not assigned.unknown
c14800g2i2	0	0	9.343	7.492	9.4175	3.23534	BRCT	Bra008474	87.89	0	AT1G80420.1	79.57	0	28.2	DNA.repair
c11896g1i1	0	0	7.587	9.247	9.417	3.23527	PRK04654	Bra017910	90.44	1e-179	AT1G21380.1	78.52	1e-106	31.4	cell.vesicle transport
c4213g1i2	6.356	1.113	37.394	49.748	9.41409	3.23482	no hit	Bra007116	97.89	0	AT3G54920.1	76.79	5e-112	10.6.3	cell wall.degradation.pectate lyases and polygalacturonases
Bra025117	28.099	17.553	206.937	239.176	9.40387	3.23325	Abhydrolase_3	Bra025117	100	0	AT2G03550.1	75.91	3e-176	11.9.4.5	lipid metabolism.lipid degradation.beta-oxidation.acyl-CoA thioesterase
c24228g2i1	0	0	8.487	8.315	9.401	3.23281	Cu_amine_oxidN3	Bra018469	93.21	0	AT4G12290.1	81.59	0	26.7	misc.oxidases - copper, flavone etc
c17470g3i1	0	0	11.901	4.866	9.3835	3.23013	MORN	Bra040112	96.38	0	AT4G17080.1	89.92	2e-147	30.4.1	signalling.phosphinositides.phosphatidylinositol-4-phosphate 5-kinase
c16266g1i1	0	0	7.923	8.824	9.3735	3.22859	Mito_carr	Bra028702	92.41	0	AT5G07320.1	87.76	0	34.9	transport.metabolite transporters at the mitochondrial membrane
c26298g1i1	0	0	8.498	8.243	9.3705	3.22813	no hit	Bra033145	94.81	0	AT4G11420.1	89.38	3e-152	29.2.3	protein.synthesis.initiation
c22167g1i1	0.044	0	8.086	9.066	9.36986	3.22803	Peptidases_S8_S53 superfamily	Bra011160	93.36	0	AT4G30020.1	90.98	0	29.5.1	protein.degradation.subtilases
Bra036401	1.675	0.356	16.204	19.56	9.36839	3.2278	no hit	Bra036401	100	0	AT2G14890.1	73.58	1e-108	10.5.1.1	cell wall.cell wall proteins.AGPs.AGP
c23689g2i1	0	0	10.243	6.476	9.3595	3.22643	no hit	Bra035144	88.19	3e-101	AT1G80900.1	84.49	1e-91	34.14	transport.unspecified cations
c25177g1i9	0	0	8.899	7.819	9.359	3.22635	COG2433	Bra035817	81.79	9e-105	AT3G20070.1	73.73	8e-60	33.99	development.unspecified
c20123g1i1	0	0	7.251	9.453	9.352	3.22527	class_II_aaRS-like_core superfamily	Bra011467	94.58	0	AT4G33760.1	91.46	0	29.1.12	protein.aa activation.aspartate-tRNA ligase
c23287g1i1	46.379	30.273	314.893	418.146	9.34546	3.22427	PLN02585	Bra019192	88.15	3e-145	AT4G25080.3	84.98	0	19.11	tetrapyrrole synthesis.magnesium protoporphyrin IX methyltransferase
c21512g2i1	0	0	7.598	9.09	9.344	3.22404	no hit	Bra011649	92.34	0	AT4G35920.1	85.17	0	35.2	not assigned.unknown
c30060g1i1	0	0	8.454	8.219	9.3365	3.22288	NAT_SF	Bra023537	89.12	9e-122	AT5G15770.1	82.88	3e-94	26.24	misc.GCN5-related N-acetyltransferase
c24242g3i2	0.307	2.043	18.491	20.105	9.33241	3.22225	AdoMet_MTases	Bra011118	93.97	0	AT4G29510.1	88.72	0	26.6	misc.O-methyl transferases
c23170g4i1	0	0	9.636	7.008	9.322	3.22064	no hit	Bra026382	91.92	0	AT4G27060.1	86.96	0	35.2	not assigned.unknown
Bra005238	0.456	1.061	5.495	25.273	9.31703	3.21987	LamG superfamily	Bra005238	100	0	AT2G36870.1	92.74	0	10.7	cell wall.modification
Bra014551	5.024	3.982	58.465	42.074	9.31665	3.21981	no hit	Bra014551	100	0	AT3G58850.1	85.56	7e-115	35.2	not assigned.unknown
Bra033424	4.892	1.921	28.463	51.612	9.31295	3.21924	pepsin_A_like_plant	Bra033424	100	0	AT3G52500.1	84.25	0	29.5	protein.degradation
c23603g3i1	0	0	10.362	6.258	9.31	3.21878	DUF668	Bra028650	93.96	0	AT5G08660.1	92.31	0	35.2	not assigned.unknown
Bra020772	3.349	0.713	19.163	35.259	9.30749	3.21839	no hit	Bra020772	100	0	AT3G06145.1	87.77	0	35.2	not assigned.unknown
c13453g1i1	0	0	8.725	7.88	9.3025	3.21762	alkPPc superfamily	Bra011128	86.42	0	AT4G29680.1	77.42	7e-124	23.4.99	nucleotide metabolism.phosphotransfer and pyrophosphatases.misc
c1138g1i1	0	0	8.108	8.485	9.2965	3.21669	UMP_CMP_kin_fam	Bra013883	91.15	0	AT4G25280.1	86.28	0	23.4.3	nucleotide metabolism.phosphotransfer and pyrophosphatases.uridylate kinase
Bra018682	31.395	5.269	92.337	264.933	9.29211	3.21601	PLN00035	Bra018682	100	2e-160	AT1G07660.1	90.06	4e-118	28.1.3.2.4	DNA.synthesis/chromatin structure.histone.core.H4
c25949g1i1	0	0	6.655	9.901	9.278	3.21381	ANK	Bra008771	87.79	0	AT5G14230.1	88.15	0	31.1	cell.organisation
c18386g2i1	0	0	8.975	7.577	9.276	3.2135	ACT_AKi-HSDH-ThrA-like_1	Bra013425	94.77	2e-135	AT4G19710.2	92.48	9e-126	13.1.3.6.1.10	amino acid metabolism.synthesis.aspartate family.misc.homoserine.bifunctional aspartate kinase/homoserine dehydrogenase
c23557g1i1	209.782	77.542	851.193	1830.09	9.27433	3.21324	no hit	Bra028406	98.2	3e-106	AT5G38410.3	90.83	2e-82	#N/A	#N/A
c24652g1i3	0	0	6.135	10.397	9.266	3.21195	RRM	Bra008142	86.64	0	AT1G74230.1	82.45	0	27.4	RNA.RNA binding
Bra035024	3.226	1.078	24.117	32.233	9.25603	3.21039	PLN02291	Bra035024	100	0	AT1G22410.1	83.24	0	13.1.6.1.1	amino acid metabolism.synthesis.aromatic aa.chorismate.3-deoxy-D-arabino-heptulosonate 7-phosphate synthase
c23861g2i1	0	0	6.308	10.192	9.25	3.20945	RPN1	Bra011030	94.86	4e-138	AT4G28470.1	89.07	8e-114	29.5.11.20	protein.degradation.ubiquitin.proteasom
c21294g1i1	0	0	7.631	8.86	9.2455	3.20875	no hit	Bra029467	77.46	2e-93	AT4G30870.1	82.72	5e-100	28.1	DNA.synthesis/chromatin structure
c6379g2i1	0	0	10.026	6.464	9.245	3.20867	no hit	Bra022505	88.46	1e-140	AT5G49820.1	82.95	1e-111	35.2	not assigned.unknown
c19205g2i1	0	0	6.926	9.562	9.244	3.20852	no hit	Bra011271	91.74	0	AT4G31430.2	85.22	0	35.2	not assigned.unknown
c24720g1i1	0	0	10.438	6.028	9.233	3.2068	RNase_H_like superfamily	Bra013417	89.5	0	AT4G19670.1	86.59	0	29.5.11.4.2	protein.degradation.ubiquitin.E3.RING
c20501g2i2	0	0	7.23	9.211	9.2205	3.20484	PKc_like superfamily	Bra013274	92.76	0	AT5G46570.1	84.05	0	29.4	protein.postranslational modification
c24901g1i1	0	0	9.82	6.621	9.2205	3.20484	AAA	Bra011185	90.84	0	AT4G30350.1	82.82	0	20.2.1	stress.abiotic.heat
c13066g2i1	0	0	9.332	7.069	9.2005	3.20171	LRR	Bra002254	88.87	0	AT5G19680.1	87.33	0	29.4	protein.postranslational modification
Bra005210	0.044	0.113	8.519	9.32	9.1975	3.20124	WRKY	Bra005210	100	0	AT2G37260.1	80.42	0	27.3.32	RNA.regulation of transcription.WRKY domain transcription factor family
c25016g2i1	0	0	8.899	7.468	9.1835	3.19904	Galactosyl_T superfamily	Bra011324	94.88	0	AT4G32120.1	91.82	0	26.2	misc.UDP glucosyl and glucoronyl transferases
c17656g1i1	0	0	6.178	10.167	9.1725	3.19731	GluZincin superfamily	Bra011412	91.95	0	AT4G33090.1	87.76	0	29.5	protein.degradation
c27388g1i1	0.07	0.087	6.709	11.075	9.172	3.19724	PPR	Bra033801	92.53	0	AT3G46790.1	87.38	0	35.1.5	not assigned.no ontology.pentatricopeptide (PPR) repeat-containing protein
c13003g1i1	3.524	3.104	46.044	31.071	9.16956	3.19685	AAT_I superfamily	Bra038646	96.21	0	AT5G63570.1	89.11	8e-147	19.3	tetrapyrrole synthesis.GSA
c16711g1i1	0	0	9.809	6.524	9.1665	3.19637	no hit	Bra020091	82.76	7e-111	AT5G20200.1	76.27	7e-77	29.3.1	protein.targeting.nucleus
Bra022581	0	0.226	11.717	6.681	9.16352	3.1959	Cyt_b561 superfamily	Bra022581	100	0	AT4G25570.1	76.52	2e-138	21.2	redox.ascorbate and glutathione
c25210g2i2	0	0	7.902	8.424	9.163	3.19582	TIM_phosphate_binding superfamily	Bra008271	90.42	0	AT1G76690.1	85	0	#N/A	#N/A
Bra036225	0.789	0.104	4.303	20.202	9.16177	3.19563	DPBB_1	Bra036225	100	0	AT3G29030.1	89.19	0	10.7	cell wall.modification
Bra000768	1.824	0.869	7.912	33.068	9.15832	3.19508	p450 superfamily	Bra000768	100	0	AT4G12320.1	83.86	0	26.1	misc.cytochrome P450
c23049g1i2	0	0	9.571	6.718	9.1445	3.1929	no hit	Bra007919	92.93	9e-167	AT1G70505.1	85.56	1e-119	35.2	not assigned.unknown
c7486g1i1	0	0	11.869	4.418	9.1435	3.19275	no hit	Bra023427	88.93	0	AT5G13660.2	75.78	0	35.2	not assigned.unknown
Bra036405	1.306	1.061	15.89	21.884	9.10785	3.18711	PLN02932	Bra036405	100	0	AT2G15090.1	86.84	0	11.1.11	lipid metabolism.FA synthesis and FA elongation.fatty acid elongase
c20627g2i1	0	0	8.671	7.517	9.094	3.18492	Thioredoxin_like superfamily	Bra011408	94.88	2e-129	AT4G33040.1	89.53	2e-109	21.4	redox.glutaredoxins
Bra023441	155.969	95.165	994.115	1302.59	9.08097	3.18285	PLN03170	Bra023441	100	0	AT5G13930.1	87.32	0	16.8.2.1	secondary metabolism.flavonoids.chalcones.naringenin-chalcone synthase
Bra035658	21.787	5.173	97.93	162.981	9.07842	3.18244	PLN00050	Bra035658	100	0	AT2G28950.1	86.86	0	10.7	cell wall.modification
c9945g1i1	0.754	0	13.061	9.889	9.05955	3.17944	PKc_like superfamily	Bra023483	95.66	2e-169	AT5G14720.1	94.04	2e-161	29.4	protein.postranslational modification
Bra037433	0.798	0.165	13.364	11.426	9.04151	3.17656	no hit	Bra037433	100	0	AT5G49170.1	71.3	5e-81	35.2	not assigned.unknown
c25426g1i2	1.701	0.974	26.956	13.302	9.03914	3.17619	Peptidase_C13	Bra011398	93.22	0	AT4G32940.1	86.95	0	29.3.4.3	protein.targeting.secretory pathway.vacuole
c22715g3i3	0	0	7.858	8.219	9.0385	3.17608	LRR_8	Bra008139	90.34	0	AT1G74360.1	81.65	6e-176	17.3.2.1	hormone metabolism.brassinosteroid.signal transduction.BRI
Bra038614	20.436	9.172	98.981	183.836	9.01091	3.17167	Amb_all	Bra038614	100	0	AT5G63180.1	88.94	0	10.6.3	cell wall.degradation.pectate lyases and polygalacturonases
c21006g1i1	0	0	8.79	7.214	9.002	3.17025	no hit	Bra011359	86.8	0	AT4G32600.1	80.16	0	29.5.11.4.2	protein.degradation.ubiquitin.E3.RING
c25136g1i1	16.544	11.285	107.576	158.551	8.9888	3.16813	NADB_Rossmann superfamily	Bra033802	97.12	0	AT3G46780.1	82.6	0	27.2	RNA.transcription
Bra035852	12.555	5.981	77.878	104.252	8.96621	3.1645	Amb_all	Bra035852	100	0	AT5G63180.1	87.75	0	10.6.3	cell wall.degradation.pectate lyases and polygalacturonases
c25447g1i5	0	0	6.969	8.957	8.963	3.16398	Retrotrans_gag superfamily	Bra031308	78.65	1e-79	AT1G40129.1	90.57	5e-12	35.2	not assigned.unknown
c24839g2i1	0	0	7.013	8.909	8.961	3.16366	no hit	Bra038327	87.02	0	AT1G69070.1	83.04	2e-149	35.2	not assigned.unknown
c2238g1i1	0	0	8.639	7.238	8.9385	3.16003	NAM	Bra028640	90.15	0	AT5G09330.1	78.7	0	33.99	development.unspecified
c25063g4i1	0	0	8.845	7.008	8.9265	3.15809	DEADc	Bra028757	94.2	0	AT5G05450.1	87.73	0	29.2.2.2.1	protein.synthesis.ribosome biogenesis.Assembly factors.DExD-box helicases
c24030g1i2	0.035	0	6.406	9.744	8.91892	3.15687	PTZ00108	Bra008136	91.23	0	AT1G74160.1	82.12	0	35.2	not assigned.unknown
c16340g1i2	0	0	7.273	8.521	8.897	3.15332	RdRP	Bra029957	93.82	0	AT3G49500.1	88.57	0	27.2	RNA.transcription
Bra026276	7.014	4.06	41.643	72.588	8.89024	3.15222	no hit	Bra026276	100	0	AT4G28190.2	89.44	0	33.99	development.unspecified
c22688g1i1	0	0	8.519	7.214	8.8665	3.14836	metallo-dependent_hydrolases superfamily	Bra017710	80.1	6e-48	AT4G35450.5	75.24	3e-36	31.1	cell.organisation
c13690g1i1	0	0	6.698	8.981	8.8395	3.14396	no hit	Bra007930	91.41	3e-167	AT1G70620.3	74.57	1e-93	31.3	cell.cycle
c20076g3i1	10.459	7.442	79.579	94.278	8.83659	3.14349	CM_2	Bra025383	97.95	0	AT3G29200.1	90.26	3e-151	13.1.6.2.1	amino acid metabolism.synthesis.aromatic aa.phenylalanine and tyrosine.chorismate mutase
c6901g1i1	0	0	8.346	7.323	8.8345	3.14315	no hit	Bra013552	93.52	3e-172	AT4G21740.1	82.69	2e-122	35.2	not assigned.unknown
c25156g2i1	0.044	0.148	6.276	11.087	8.83349	3.14298	MA3	Bra013836	91.83	0	AT4G24800.1	87.27	0	35.1	not assigned.no ontology
c13596g2i1	0	0	6.959	8.679	8.819	3.14062	CK_II_beta superfamily	Bra040171	88.35	0	AT4G17640.1	84.23	1e-172	29.4	protein.postranslational modification
Bra013723	0.736	0.156	13.083	10.397	8.81051	3.13923	Dirigent	Bra013723	100	0	AT4G23690.1	89.36	0	20.1.7	stress.biotic.PR-proteins
c24885g3i2	4.401	2.93	37.329	42.8	8.80174	3.13779	DsbD	Bra022709	94.54	0	AT5G54290.2	89.48	0	29.8	protein.assembly and cofactor ligation
c22715g3i1	0	0	8.931	6.669	8.8	3.1375	RVT_2	Bra002340	67.95	1e-54	AT5G60100.2	84.85	0.53	#N/A	#N/A
Bra004392	2.709	1.974	22.643	34.049	8.78228	3.1346	PLN00050	Bra004392	100	0	AT1G69530.3	88.28	0	10.7	cell wall.modification
Bra016526	14.633	1.739	48.829	110.074	8.75806	3.13061	REC	Bra016526	100	0	AT1G19050.1	87.66	0	27.3.5	RNA.regulation of transcription.ARR
c25915g1i1	0	0	8.064	7.444	8.754	3.12994	UBX	Bra033134	92.71	0	AT4G11740.1	85.26	0	31.4	cell.vesicle transport
c13113g1i1	0	0	9.896	5.58	8.738	3.1273	GH18_chitinase-like superfamily	Bra013426	94.4	1e-165	AT4G19810.1	87.7	1e-131	20.1	stress.biotic
Bra029514	0.263	0.687	12.476	11.269	8.72712	3.12551	no hit	Bra029514	100	0	AT4G04745.1	83.47	7e-109	35.2	not assigned.unknown
c4177g1i1	0	0	5.279	10.083	8.681	3.11786	no hit	Bra013824	92.52	1e-132	AT4G24680.1	70.94	3e-68	35.2	not assigned.unknown
c24638g1i1	0	0	6.796	8.533	8.6645	3.11512	EAP30	Bra026383	95.13	0	AT4G27040.1	91.72	0	35.2	not assigned.unknown
c26665g1i1	0	0	8.194	7.129	8.6615	3.11462	MFS superfamily	Bra011604	93.73	2e-129	AT4G35300.1	90	3e-113	34.2	transport.sugars
Bra037491	0.535	0.209	8.595	13.157	8.65598	3.1137	FH2	Bra037491	100	0	AT5G48360.1	72.53	0	35.1.20	not assigned.no ontology.formin homology 2 domain-containing protein
c14141g2i2	0	0	5.008	10.276	8.642	3.11137	Isoprenoid_Biosyn_C1 superfamily	Bra011549	94.27	2e-169	AT4G34650.1	90.34	2e-148	11.8.8	lipid metabolism.'exotics' (steroids, squalene etc).squalene synthase
c15013g2i1	0	0	5.398	9.877	8.6375	3.11061	AdoMet_MTases superfamily	Bra028904	91.23	2e-136	AT5G01470.2	83.48	4e-99	35.2	not assigned.unknown
c18734g2i1	0	0	11.804	3.462	8.633	3.10986	AdoMet_MTases	Bra022719	95.56	1e-164	AT5G54400.1	86.67	2e-121	35.2	not assigned.unknown
c22229g2i1	0	0	8.519	6.669	8.594	3.10333	CSTF2_hinge superfamily	Bra007985	86.72	4e-133	AT1G71800.1	88.17	9e-127	27.1.3.9	RNA.processing.3' end processing.CstF64
c19150g3i1	0	0	9.462	5.725	8.5935	3.10325	no hit	Bra028758	92.39	6e-111	AT5G05440.1	85.09	2e-83	35.1	not assigned.no ontology
c23896g1i1	0	0	6.568	8.594	8.581	3.10115	AUX_IAA superfamily	Bra011045	88.43	0	AT4G28640.2	85.26	0	27.3.40	RNA.regulation of transcription.Aux/IAA family
Bra007149	0.903	1.2	16.02	17.127	8.56617	3.09865	A_thal_3526	Bra007149	100	2e-147	AT3G55240.1	96.88	5e-135	35.2	not assigned.unknown
Bra008792	218.471	81.724	1072.59	1509.02	8.54948	3.09584	PLN03172	Bra008792	100	0	AT5G13930.1	88.66	0	16.8.2.1	secondary metabolism.flavonoids.chalcones.naringenin-chalcone synthase
c19970g1i1	0	0	6.948	8.085	8.5165	3.09026	no hit	Bra013850	90.72	9e-136	AT4G24960.1	84.59	2e-111	17.1.3	hormone metabolism.abscisic acid.induced-regulated-responsive-activated
c22110g1i1	0	0.087	8.4	7.347	8.50359	3.08807	DYW_deaminase	Bra020172	89.28	0	AT4G33990.1	87.56	0	35.1.5	not assigned.no ontology.pentatricopeptide (PPR) repeat-containing protein
c27501g1i1	0	0	7.316	7.674	8.495	3.08661	fer2 superfamily	Bra013500	87.64	6e-124	AT4G21090.2	79.71	4e-86	9.99	mitochondrial electron transport / ATP synthesis.unspecified
c18034g2i1	0	0	7.034	7.928	8.481	3.08423	no hit	Bra022589	80.99	0	AT5G52410.2	72.96	5e-146	35.2	not assigned.unknown
Bra040932	12.897	5.295	51.723	117.24	8.46687	3.08183	PLN00050	Bra040932	100	0	AT2G28950.1	86.88	1e-165	10.7	cell wall.modification
c24129g1i1	0	0	5.929	8.981	8.455	3.0798	Argininosuccinate_lyase	Bra009004	91.77	0	AT5G10920.1	88.58	0	13.1.2.3.23	amino acid metabolism.synthesis.glutamate family.arginine.argininosuccinate lyase
c27169g1i1	0	0	6.807	8.098	8.4525	3.07938	Sad1_UNC	Bra009405	83.1	0	AT5G04990.1	79.31	0	35.1	not assigned.no ontology
c16182g2i1	3.051	1.104	18.806	31.204	8.45004	3.07896	DUF4378 superfamily	Bra020563	85.78	0	AT5G26910.1	86.93	3e-110	35.2	not assigned.unknown
c14415g2i1	0	0	9.538	5.362	8.45	3.07895	EEP superfamily	Bra013275	93.56	0	AT4G18010.1	89.48	0	3.4.1	minor CHO metabolism.myo-inositol.poly-phosphatases
c24643g1i5	0	0	9.17	5.689	8.4295	3.07545	RCC1	Bra004253	85.71	0	AT3G26100.2	69.66	5e-150	31.2	cell.division
Bra024311	9.346	7.242	85.172	69.271	8.41634	3.07319	PLN03080	Bra024311	100	0	AT5G64570.1	87.4	0	10.6.2	cell wall.degradation.mannan-xylose-arabinose-fucose
c23481g1i2	0	0	8.173	6.657	8.415	3.07296	DHFR	Bra011543	88.6	0	AT4G34570.1	85.16	0	23.5.1	nucleotide metabolism.deoxynucleotide metabolism.dihydrofolate reductase-thymidylate synthase
Bra037196	142.748	32.907	712.216	777.091	8.3944	3.06943	HPS_like	Bra037196	100	0	AT2G10940.1	82.17	0	26.21	misc.protease inhibitor/seed storage/lipid transfer protein (LTP) family protein
c6012g1i1	0	0	8.704	6.064	8.384	3.06764	AdoMet_MTases superfamily	Bra022631	94.27	0	AT5G53120.6	86.23	2e-148	22.1.7	polyamine metabolism.synthesis.spermine synthase
Bra006685	14.668	4.677	53.642	123.171	8.37728	3.06648	H2B	Bra006685	100	0	AT5G22880.1	84.82	7e-129	28.1.3.2.1	DNA.synthesis/chromatin structure.histone.core.H2A
c23643g1i4	0	0	6.482	8.267	8.3745	3.066	no hit	Bra007903	79.95	1e-109	AT1G24050.1	66.58	8e-21	35.2	not assigned.unknown
c29585g1i1	0	0	9.419	5.326	8.3725	3.06566	Condensation superfamily	Bra028858	92.96	0	AT5G02890.1	85.14	3e-134	35.1	not assigned.no ontology
c5703g1i1	0	0	11.338	3.389	8.3635	3.06411	CBS_pair superfamily	Bra029902	96.2	1e-158	AT3G48530.1	90.64	2e-133	10.5	cell wall.cell wall proteins
c19315g1i1	0	0	8.378	6.343	8.3605	3.06359	carb_red_sniffer_like_SDR_c	Bra013468	96.32	0	AT4G20760.1	90.8	8e-173	26.22	misc.short chain dehydrogenase/reductase (SDR)
c15952g2i2	0.263	0.339	9.939	9.804	8.35626	3.06286	no hit	Bra017197	93.07	1e-126	AT2G37300.2	85.25	5e-117	35.2	not assigned.unknown
c13843g2i1	0	0	8.823	5.883	8.353	3.06229	no hit	Bra013287	93.27	2e-124	AT4G18150.1	80.59	5e-67	35.2	not assigned.unknown
c19147g2i1	0	0	6.633	8.073	8.353	3.06229	Condensation superfamily	Bra028681	91.07	1e-178	AT5G07870.1	80.49	1e-113	16.2	secondary metabolism.phenylpropanoids
c6783g1i1	0	0	7.685	7.02	8.3525	3.06221	NAT_SF	Bra013436	84.37	0	AT4G19985.1	79.68	0	26.24	misc.GCN5-related N-acetyltransferase
c13128g1i1	0	0	8.346	6.343	8.3445	3.06083	SWAP	Bra035553	92.12	0	AT5G55100.2	80.61	0	27.1	RNA.processing
c29511g1i1	10.047	9.563	63.343	114.565	8.32522	3.05749	TPP_enzymes superfamily	Bra016238	97.87	6e-136	AT1G24180.1	79.43	1e-65	8.1.1.1	TCA / org transformation.TCA.pyruvate DH.E1
c24124g1i2	3.428	2.617	32.95	31.979	8.31933	3.05647	AspB	Bra011461	93.05	0	AT4G33680.1	91.49	0	13.1.3.5.3	amino acid metabolism.synthesis.aspartate family.lysine.LL-diaminopimelic acid aminotransferase
Bra039059	10.328	4.46	59.462	78.047	8.31004	3.05486	secretory_peroxidase	Bra039059	100	0	AT3G28200.1	80.63	0	26.12	misc.peroxidases
c22298g1i1	0	0	6.362	8.255	8.3085	3.05459	B56	Bra029801	81.71	2e-118	AT3G09880.1	78.24	6e-98	29.4	protein.postranslational modification
c2408g1i1	0	0	6.894	7.722	8.308	3.0545	no hit	Bra023995	91.67	2e-155	AT4G31570.1	82.47	2e-102	28.1	DNA.synthesis/chromatin structure
Bra028406	1421.89	534.882	5431.95	10839.3	8.30789	3.05448	PLN02289	Bra028406	100	0	AT5G38430.1	89.38	0	1.3.2	PS.calvin cycle.rubisco small subunit
Bra032540	0.333	0.209	10.763	8.352	8.30645	3.05423	GlrX-like_plant	Bra032540	100	0	AT1G03850.1	78.89	2e-104	21.4	redox.glutaredoxins
c13430g2i1	0	0	7.555	7.057	8.306	3.05415	FBOX	Bra036901	82.97	1e-75	AT2G31470.1	75	3e-38	29.5.11.4.3.2	protein.degradation.ubiquitin.E3.SCF.FBOX
c29745g1i1	0	0	5.463	9.114	8.2885	3.05111	no hit	Bra028605	86.23	1e-87	AT5G10010.1	75.76	6e-33	35.2	not assigned.unknown
c17487g2i1	0	0	5.94	8.63	8.285	3.0505	vWFA superfamily	Bra030602	93.39	0	AT1G05055.1	88.09	0	27.3.99	RNA.regulation of transcription.unclassified
c23850g2i3	0	0	7.967	6.597	8.282	3.04998	IQ	Bra008163	89.18	0	AT1G74690.1	85.41	2e-136	30.3	signalling.calcium
c19331g2i1	0	0	6.807	7.747	8.277	3.04911	NADB_Rossmann superfamily	Bra020266	86.63	2e-116	AT5G60050.1	83.63	3e-100	35.1	not assigned.no ontology
c19207g1i1	6.295	1.626	32.322	47.787	8.27628	3.04898	nsLTP1	Bra006721	82.66	3e-97	AT5G59320.1	78.03	9e-76	11.6	lipid metabolism.lipid transfer proteins etc
c23072g1i1	0	0	7.511	7.032	8.2715	3.04815	LRR_8	Bra013345	92.63	0	AT4G18760.1	82.99	0	35.1	not assigned.no ontology
Bra006818	0.035	0.087	9.885	5.568	8.22479	3.03998	AAA_assoc	Bra006818	100	0	AT5G57480.1	84.3	0	29.5.9	protein.degradation.AAA type
Bra015815	4.822	4.556	38.706	52.774	8.21586	3.03841	beta_tubulin	Bra015815	100	0	AT1G75780.1	89.81	0	31.1	cell.organisation
c21360g2i2	0	0	8.563	5.846	8.2045	3.03642	no hit	Bra013405	91.21	0	AT4G19610.1	85.31	2e-148	27.4	RNA.RNA binding
Bra039945	0.079	0.2	7.544	9.151	8.20316	3.03618	NADB_Rossmann superfamily	Bra039945	100	0	AT2G47130.1	83.78	0	26.22	misc.short chain dehydrogenase/reductase (SDR)
c21858g3i1	0	0	7.327	7.069	8.198	3.03527	COG5096	Bra024005	92.83	0	AT4G31490.1	91.67	0	31.4	cell.vesicle transport
c24566g2i5	0	0	5.68	8.691	8.1855	3.03307	no hit	Bra004260	83.87	7e-42	AT1G67800.2	78.85	1e-31	29.5.11.4.2	protein.degradation.ubiquitin.E3.RING
c5562g1i1	6.935	10.468	66.421	90.284	8.17941	3.032	no hit	Bra011194	96.86	1e-118	AT4G30440.1	89.41	9e-93	10.1.6	cell wall.precursor synthesis.GAE
c27765g1i1	0	0	7.566	6.778	8.172	3.03069	ACD_sHsps-like	Bra023360	90.06	6e-130	AT5G12020.1	86.96	6e-116	20.2.1	stress.abiotic.heat
c13874g1i3	0	0	5.907	8.388	8.1475	3.02636	COG2433	Bra013851	92.91	0	AT4G24970.1	84.72	0	35.2	not assigned.unknown
c22414g1i4	0	0	7.295	6.996	8.1455	3.026	Myb_DNA-bind_3	Bra018563	89.11	0	AT4G02210.1	83.65	0	35.2	not assigned.unknown
c24939g2i5	0.009	0	8.964	5.362	8.12643	3.02262	RT_LTR	Bra028209	73.81	2e-28	AT5G25590.1	77.78	3e-05	35.2	not assigned.unknown
c24564g2i2	15.053	11.685	96.77	134.718	8.12471	3.02232	no hit	Bra011719	94.92	3e-140	AT4G37200.1	90.1	1e-118	29.8	protein.assembly and cofactor ligation
c21656g1i1	0.026	0	8.758	5.689	8.11797	3.02112	PKc_like superfamily	Bra011033	90.81	0	AT4G28490.1	82.15	0	30.2.11	signalling.receptor kinases.leucine rich repeat XI
c25375g2i1	2.437	2.26	27.628	24.704	8.11289	3.02022	P-loop_NTPase superfamily	Bra020966	92.15	0	AT4G19210.1	90.29	0	27.2	RNA.transcription
c957g1i1	118.77	72.456	740.007	823.352	8.10118	3.01813	no hit	Bra004915	99.49	0	AT2G45470.1	83.73	1e-178	10.5.1.1	cell wall.cell wall proteins.AGPs.AGP
c18115g1i1	0	0	6.785	7.408	8.0965	3.0173	LRRNT_2	Bra013728	89.89	2e-170	AT4G23740.1	79.63	7e-104	30.2.3	signalling.receptor kinases.leucine rich repeat III
c26308g1i1	0	0	7.002	7.19	8.096	3.01721	Exo70	Bra009523	92.54	0	AT5G03540.3	91.71	0	31.4	cell.vesicle transport
Bra036828	261.579	161.022	1586.3	1845.72	8.08764	3.01572	PLN02515	Bra036828	100	0	AT3G51240.1	87.65	0	16.8.3.2	secondary metabolism.flavonoids.dihydroflavonols.flavanone 3-hydroxylase
c4637g1i1	0	0	6.796	7.371	8.0835	3.01498	POX	Bra010577	93.75	2e-129	AT4G36870.1	83.14	0	27.3.22	RNA.regulation of transcription.HB,Homeobox transcription factor family
Bra020113	11.169	3.504	70.616	62.142	8.08241	3.01479	Cupin_1	Bra020113	100	0	AT5G20630.1	90.09	0	20.2.99	stress.abiotic.unspecified
Bra013582	2.341	0.565	19.9	17.708	8.07338	3.01317	PLN02991	Bra013582	100	0	AT4G22010.1	90.22	0	26.7	misc.oxidases - copper, flavone etc
c27751g1i1	0	0	7.945	6.197	8.071	3.01275	no hit	Bra023420	93.42	0	AT5G13560.1	90.8	1e-158	35.1	not assigned.no ontology
c25311g2i1	0.219	0.191	9.094	8.328	8.05892	3.01059	ANK	Bra034007	92.66	0	AT1G67310.1	79.37	0	30.11	signalling.light
Bra009101	378.604	142.643	1828.27	2376.45	8.03963	3.00713	PLN02804	Bra009101	100	0	AT5G05270.1	89.97	0	16.8.2	secondary metabolism.flavonoids.chalcones
Bra014398	0	0	5.073	8.981	8.027	3.00486	Pollen_Ole_e_I	Bra014398	100	0	AT3G62680.1	84.22	1e-136	10.5.2	cell wall.cell wall proteins.proline rich proteins
c29912g1i1	0	0	7.143	6.911	8.027	3.00486	no hit	Bra008031	91.3	0	AT1G72390.1	85.85	0	35.2	not assigned.unknown
c1031g1i1	0	0	9.614	4.406	8.01	3.0018	no hit	Bra023627	91.74	3e-147	AT5G17610.1	86.11	1e-105	35.2	not assigned.unknown
c24510g5i1	0	0	8.357	5.592	7.9745	2.99539	no hit	Bra020213	89.94	2e-131	AT5G22760.1	80.46	4e-87	27.3.67	RNA.regulation of transcription.putative transcription regulator
Bra037448	0.044	0.052	8.4	6.306	7.97042	2.99466	NB-ARC	Bra037448	100	0	AT5G48940.1	84.64	0	30.2.11	signalling.receptor kinases.leucine rich repeat XI
c23512g2i3	1.543	1.408	21.136	16.316	7.96849	2.99431	PTZ00449	Bra039925	86.21	0.73	AT4G17330.1	77.36	0	35.1.2	not assigned.no ontology.agenet domain-containing protein
c18474g2i1	0	0	6.872	7.057	7.9645	2.99358	no hit	Bra013820	94.4	1e-157	AT4G24630.1	88.8	1e-130	27.3.99	RNA.regulation of transcription.unclassified
c12510g1i1	0	0	5.951	7.964	7.9575	2.99232	PTPLA	Bra020290	92.05	0	AT5G59770.1	83.84	0	29.4	protein.postranslational modification
c22304g1i2	0	0	8.346	5.568	7.957	2.99222	Ctr	Bra020119	94.64	0	AT5G20650.1	84.28	3e-133	34.12	transport.metal
c22573g2i1	0	0	8.205	5.689	7.947	2.99041	zf-CCHC_2 superfamily	Bra026248	93.71	0	AT4G17410.3	84.01	0	35.2	not assigned.unknown
c10228g1i2	0	0	6.763	7.129	7.946	2.99023	Lactamase_B superfamily	Bra008164	94.3	0	AT1G74700.1	88.03	0	27.1.19	RNA.processing.ribonucleases
c6514g1i1	0	0	6.167	7.71	7.9385	2.98887	no hit	Bra013339	80.07	1e-147	AT4G18670.1	69.42	2e-67	10.5.3	cell wall.cell wall proteins.LRR
Bra035755	0.43	0	4.043	13.242	7.93621	2.98845	PLN00157	Bra035755	100	0	AT3G20670.1	85.32	2e-128	28.1.3.2.1	DNA.synthesis/chromatin structure.histone.core.H2A
c23477g1i1	0	0	9.148	4.684	7.916	2.98477	RfaB	Bra009450	91.45	0	AT5G04480.1	90.23	0	35.2	not assigned.unknown
c20308g2i1	0	0	9.961	3.861	7.911	2.98386	K_trans superfamily	Bra013433	90.57	0	AT4G19960.1	80.47	8e-162	34.15	transport.potassium
c25210g2i1	0	0	6.709	7.069	7.889	2.97984	TIM_phosphate_binding superfamily	Bra008271	92.27	0	AT1G76690.1	84.12	0	#N/A	#N/A
c24133g4i2	0	0	8.173	5.604	7.8885	2.97975	no hit	Bra013549	86.49	6e-151	AT4G21700.1	79.14	3e-115	35.2	not assigned.unknown
Bra021171	0.824	0.261	8.053	14.259	7.88071	2.97833	MIP	Bra021171	100	0	AT3G16240.1	91.88	0	34.19.2	transport.Major Intrinsic Proteins.TIP
c21822g3i1	0	0	3.588	10.155	7.8715	2.97664	CH	Bra026408	94.38	0	AT4G26700.1	90.16	0	31.1	cell.organisation
c25208g1i2	0.877	0	6.763	13.835	7.85471	2.97356	no hit	Bra013856	93.18	0	AT4G25030.1	79.69	0	35.2	not assigned.unknown
c13780g1i1	0	0.148	7.468	7.335	7.82263	2.96765	Dor1 superfamily	Bra023354	94.53	0	AT5G11980.1	92.82	0	3.5	minor CHO metabolism.others
Bra003221	70.909	32.69	233.937	588.171	7.80413	2.96424	FIG superfamily	Bra003221	100	0	AT3G55800.1	90.24	0	1.3.9	PS.calvin cycle.seduheptulose bisphosphatase
c6364g1i1	0	0	6.297	7.299	7.798	2.9631	no hit	Bra011355	91.41	4e-152	AT4G32551.2	84.22	7e-122	33.99	development.unspecified
c14040g2i2	0	0	8.433	5.144	7.7885	2.96135	PP2Cc	Bra011296	95.71	0	AT4G31750.1	94.52	0	29.4	protein.postranslational modification
c16255g1i1	0	0	7.36	6.197	7.7785	2.95949	no hit	Bra012554	85.65	4e-147	AT4G19180.1	85.11	2e-142	23.2	nucleotide metabolism.degradation
Bra021241	63.264	38.68	324.128	481.777	7.7725	2.95838	PLN02243	Bra021241	100	0	AT3G17390.1	86.29	0	15.2	metal handling.binding, chelation and storage
c19577g3i1	0	0	5.181	8.34	7.7605	2.95615	P-loop_NTPase superfamily	Bra022497	92.75	0	AT1G65070.2	86.04	0	28.2	DNA.repair
c24252g1i1	0.14	0.174	10.535	5.411	7.7554	2.9552	NADB_Rossmann superfamily	Bra028744	93.32	0	AT5G06060.1	88.42	0	26.8	misc.nitrilases, *nitrile lyases, berberine bridge enzymes, reticuline oxidases, troponine reductases
Bra003680	0.675	0.061	8.108	11.099	7.7511	2.9544	Dimerization	Bra003680	100	0	AT1G77520.1	75.11	0	16.2	secondary metabolism.phenylpropanoids
c24351g1i1	0	0	8.227	5.253	7.74	2.95233	no hit	Bra033145	94.22	1e-144	AT4G11420.1	79.25	4e-54	29.2.3	protein.synthesis.initiation
c20263g1i2	0	0	7.511	5.955	7.733	2.95103	PORR	Bra026239	92.66	0	AT2G31290.1	85.76	0	35.2	not assigned.unknown
c1213g2i1	0	0	3.555	9.901	7.728	2.9501	LRR_8	Bra023383	90.68	7e-156	AT5G12940.1	82.7	4e-112	30.2.11	signalling.receptor kinases.leucine rich repeat XI
c24242g1i1	0	0	4.281	9.151	7.716	2.94785	no hit	Bra011118	95.73	8e-161	AT4G29510.1	91.71	2e-141	26.6	misc.O-methyl transferases
Bra014635	30.703	7.885	83.774	227.229	7.71171	2.94705	Glyco_hydro_17	Bra014635	100	0	AT3G57260.1	74.38	2e-173	26.4.1	misc.beta 1,3 glucan hydrolases.glucan endo-1,3-beta-glucosidase
c23375g1i2	0	0	7.24	6.173	7.7065	2.94608	no hit	Bra004706	88.34	2e-116	AT1G54380.1	80.95	1e-87	35.1	not assigned.no ontology
c26488g1i1	0	0	7.815	5.58	7.6975	2.94439	RING	Bra008475	94.76	9e-180	AT1G80400.1	92.71	2e-167	29.5.11.4.2	protein.degradation.ubiquitin.E3.RING
c26821g1i1	0	0	8.758	4.636	7.697	2.9443	SAM_superfamily	Bra029920	84.75	0	AT3G48800.1	73.14	6e-152	35.1	not assigned.no ontology
c13279g2i1	0	0	5.376	8.013	7.6945	2.94383	CASc superfamily	Bra013864	92.49	5e-178	AT4G25110.1	87.5	4e-151	29.5	protein.degradation
c19170g1i1	0	0	8.541	4.842	7.6915	2.94326	no hit	Bra013869	91.11	1e-179	AT4G25170.2	84.89	6e-143	35.2	not assigned.unknown
c22181g1i1	0	0	4.596	8.775	7.6855	2.94214	RPOL_N	Bra023533	92.49	1e-178	AT5G15700.2	88.5	5e-156	27.2	RNA.transcription
Bra024219	0.877	0.669	7.826	17.418	7.68302	2.94167	no hit	Bra024219	100	0	AT4G28190.2	89.84	0	33.99	development.unspecified
c20294g2i1	0	0	8.411	4.951	7.681	2.94129	no hit	Bra021289	90.34	3e-161	AT3G47090.1	76.16	1e-86	30.2.12	signalling.receptor kinases.leucine rich repeat XII
c24527g2i2	0	0	8.519	4.842	7.6805	2.9412	TBC	Bra022661	85.47	0	AT5G53570.2	82.35	0	30.5	signalling.G-proteins
Bra002878	10.152	2.965	43.941	70.094	7.6758	2.94032	FAS1	Bra002878	100	0	AT5G55730.1	87.83	0	10.5.1.1	cell wall.cell wall proteins.AGPs.AGP
c25417g1i2	0	0	6.579	6.766	7.6725	2.9397	Peptidase_C19 superfamily	Bra013814	94.2	0	AT4G24560.1	88.77	0	29.5.11.5	protein.degradation.ubiquitin.ubiquitin protease
c19517g1i1	0	0	5.083	8.255	7.669	2.93904	Tfb2 superfamily	Bra040106	93.89	0	AT4G17020.3	91.67	0	27.3.50	RNA.regulation of transcription.General Transcription
c10705g1i1	0	0	5.159	8.158	7.6585	2.93706	TPR	Bra008103	89.41	9e-168	AT1G18260.1	75.88	1e-82	35.1	not assigned.no ontology
Bra013164	50.552	55.103	291.199	530.58	7.65203	2.93584	GH16_XET	Bra013164	100	0	AT2G06850.1	87.92	0	10.7	cell wall.modification
c19841g2i1	0	0	3.577	9.671	7.624	2.93055	FA_hydroxylase	Bra013643	93.28	0	AT4G22756.1	84.56	0	11.8.2	lipid metabolism.'exotics' (steroids, squalene etc).methylsterol monooxygenase
Bra016227	1.841	0.774	11.782	21.388	7.6208	2.92994	NHL superfamily	Bra016227	100	0	AT1G70280.2	82.83	0	35.1	not assigned.no ontology
c17844g1i1	0	0.096	6.948	7.008	7.6126	2.92839	PAH	Bra023501	91.54	0	AT5G15020.1	87.7	0	27.3.67	RNA.regulation of transcription.putative transcription regulator
c13008g1i1	0	0	7.923	5.302	7.6125	2.92837	LRR_8	Bra007978	91.48	9e-161	AT1G71400.1	72.73	2e-58	20.1.7	stress.biotic.PR-proteins
c13813g2i1	0	0	7.49	5.725	7.6075	2.92742	PKc_like superfamily	Bra008427	91.01	0	AT1G79620.1	82.52	0	30.2.8.1	signalling.receptor kinases.leucine rich repeat VIII.VIII-1
Bra019270	0.245	0	6.46	8.618	7.60713	2.92735	AP2	Bra019270	100	0	AT4G23750.1	71.7	1e-168	27.3.3	RNA.regulation of transcription.AP2/EREBP, APETALA2/Ethylene-responsive element binding protein family
Bra015038	58.092	29.568	331.195	348.669	7.605	2.92695	Abhydrolase_6	Bra015038	100	0	AT3G24420.1	88.41	0	35.1	not assigned.no ontology
c25296g1i1	19.507	11.476	78.972	169.856	7.60477	2.9269	FIG superfamily	Bra003221	99.22	0	AT3G55800.1	87.21	1e-131	1.3.9	PS.calvin cycle.seduheptulose bisphosphatase
c21420g1i1	0.061	0	5.896	7.771	7.60165	2.92631	ABCC_ATM1_transporter	Bra011043	92.73	0	AT4G28630.1	86.23	0	34.16	transport.ABC transporters and multidrug resistance systems
c8423g2i1	0	0	8.042	5.144	7.593	2.92467	no hit	Bra033942	94.51	1e-144	AT1G68370.1	91.16	2e-129	17.2.2	hormone metabolism.auxin.signal transduction
c24968g4i1	0	0	6.774	6.403	7.5885	2.92381	no hit	Bra011307	93.73	1e-151	AT4G31880.1	85.47	4e-112	35.2	not assigned.unknown
c23331g2i1	0	0	6.796	6.379	7.5875	2.92362	Calmodulin_bind superfamily	Bra002716	82.6	0	AT5G57580.1	79.48	0	30.3	signalling.calcium
c14200g1i3	0	0	6.644	6.524	7.584	2.92296	RNase_HI_RT_Ty1	Bra031844	93.1	0.004	AT2G25600.1	92.86	0.009	34.15	transport.potassium
c15552g1i1	0	0	6.46	6.694	7.577	2.92163	DUF3527 superfamily	Bra002598	91	4e-159	AT5G59020.1	93.43	1e-170	35.2	not assigned.unknown
Bra023622	0.912	0.4	9.495	13.581	7.57126	2.92053	no hit	Bra023622	100	0	AT5G17520.1	81.29	0	2.2.2.6	major CHO metabolism.degradation.starch.transporter
c18327g3i1	0	0	6.362	6.754	7.558	2.918	SANT	Bra026253	94.32	0	AT5G47390.1	74.63	2e-178	27.3.26	RNA.regulation of transcription.MYB-related transcription factor family
c18030g2i1	0	0	5.755	7.347	7.551	2.91667	no hit	Bra036899	94.29	4e-145	AT4G14760.1	82.46	2e-97	28.1	DNA.synthesis/chromatin structure
c13175g1i3	0	0	5.192	7.892	7.542	2.91495	PRK09330	Bra035565	93.5	0	AT5G55280.1	82.85	0	31.2	cell.division
Bra008676	46.072	25.056	294.321	255.105	7.54056	2.91467	Pollen_Ole_e_I	Bra008676	100	0	AT5G15780.1	77.26	0	20.2.99	stress.abiotic.unspecified
c23390g1i1	0.395	0.165	15.012	2.276	7.53437	2.91349	RHOD	Bra011636	93.99	0	AT4G35770.1	82.94	1e-159	33.99	development.unspecified
c23202g2i1	0	0	6.287	6.778	7.5325	2.91313	Dor1 superfamily	Bra023386	94.85	0	AT5G13000.1	91.48	8e-166	3.6	minor CHO metabolism.callose
c5538g1i1	0	0	7.945	5.12	7.5325	2.91313	vWFA superfamily	Bra023465	89.72	0	AT5G14420.1	85.51	0	29.5.11.4.2	protein.degradation.ubiquitin.E3.RING
c26200g1i1	0	0	6.677	6.367	7.522	2.91112	PLN00084 superfamily	Bra033496	93.28	1e-165	AT4G15563.1	86.67	1e-131	35.2	not assigned.unknown
Bra017697	1.604	1.321	12.064	22.961	7.51777	2.9103	MIP	Bra017697	100	0	AT4G35100.1	91.45	0	34.19.1	transport.Major Intrinsic Proteins.PIP
Bra024415	263.894	88.844	1066.79	1594.68	7.50828	2.90848	GH16_XET	Bra024415	100	0	AT5G65730.1	89.72	0	10.7	cell wall.modification
c30381g1i1	0	0	6.59	6.415	7.5025	2.90737	WD40 superfamily	Bra011139	94.21	0	AT4G29830.1	90.97	3e-172	30.5	signalling.G-proteins
c21350g2i1	0	0	6.644	6.355	7.4995	2.90679	BSD	Bra038317	88.98	0	AT3G61420.1	88.66	0	#N/A	#N/A
c429g1i1	0.096	0	6.319	7.383	7.49141	2.90524	nucleoside_deaminase	Bra038359	95.73	0	AT1G68720.1	86.24	0	23.2	nucleotide metabolism.degradation
c24335g2i1	0	0	7.436	5.544	7.49	2.90497	no hit	Bra033866	91.3	1.2	AT5G47640.1	87.5	0.24	#N/A	#N/A
c23470g2i2	0	0	5.354	7.601	7.4775	2.90256	p450 superfamily	Bra011758	94.33	0	AT4G37400.1	88.83	0	26.1	misc.cytochrome P450
c3723g1i1	0	0	6.85	6.088	7.469	2.90092	BTP	Bra011521	87.11	0	AT4G34340.1	73.52	0	35.2	not assigned.unknown
Bra001872	0.649	0	11.348	6.427	7.46508	2.90016	DUF1677	Bra001872	100	2e-168	AT3G22540.1	86.1	3e-107	35.2	not assigned.unknown
c23001g3i1	0	0	6.167	6.742	7.4545	2.89811	no hit	Bra040179	85.59	0	AT4G17750.1	74.47	1e-159	27.3.23	RNA.regulation of transcription.HSF,Heat-shock transcription factor family
c20667g2i1	0	0	8.931	3.97	7.4505	2.89734	no hit	Bra022693	93.84	7e-155	AT5G54090.1	86.27	4e-118	28.2	DNA.repair
Bra021172	52.454	11.954	172.274	319.873	7.44108	2.89551	fer2	Bra021172	100	0	AT3G16250.1	91.12	0	1.1.5.2	PS.lightreaction.other electron carrier (ox/red).ferredoxin
c23404g1i1	0	0	8.097	4.769	7.433	2.89394	no hit	Bra028328	74.11	6e-29	AT5G02430.1	89.29	0.062	30.5	signalling.G-proteins
c23279g1i1	0	0	5.485	7.371	7.428	2.89297	RNase_P_p30	Bra020272	91.82	0	AT5G59980.2	83.39	0	27.1.19	RNA.processing.ribonucleases
c25195g1i1	29.142	17.605	169.879	189.961	7.42282	2.89197	PRK10867	Bra028809	93.3	0	AT5G03940.1	87.03	0	29.3.3	protein.targeting.chloroplast
Bra021506	1.867	1.808	19.879	20.238	7.4215	2.89171	PLN03059	Bra021506	100	0	AT3G13750.1	90.11	0	26.3.2	misc.gluco-, galacto- and mannosidases.beta-galactosidase
Bra019179	60.669	49.417	357.338	470.871	7.40689	2.88887	PMEI-like_3	Bra019179	100	0	AT4G25260.1	86.14	0	26.18	misc.invertase/pectin methylesterase inhibitor family protein
Bra000660	12.581	18.692	58.866	185.422	7.40204	2.88792	Phi_1	Bra000660	100	0	AT4G08950.1	83.19	0	30.1	signalling.in sugar and nutrient physiology
c24658g2i1	0	0	6.308	6.427	7.3675	2.88118	no hit	Bra028811	78.29	1e-81	AT5G03900.2	80.55	3e-81	35.2	not assigned.unknown
c966g1i1	0	0	2.32	10.373	7.3465	2.87706	PS_Dcarbxylase superfamily	Bra038501	94.65	0	AT4G16700.1	91.65	8e-166	11.3.8	lipid metabolism.Phospholipid synthesis.phosphatidylserine decarboxylase
c15734g1i1	0	0	7.977	4.696	7.3365	2.87509	AdoMet_MTases superfamily	Bra008353	92.96	0	AT1G78240.1	88.73	4e-157	20.2.3	stress.abiotic.drought/salt
c19836g2i1	0	0	8.042	4.624	7.333	2.8744	no hit	Bra029935	84.67	8e-91	AT3G11520.1	71.98	4e-35	31.3	cell.cycle
c8428g1i1	0	0	7.999	4.66	7.3295	2.87371	AFD_class_I superfamily	Bra013369	94.25	1e-152	AT4G19010.1	89.08	2e-128	16.2.1.3	secondary metabolism.phenylpropanoids.lignin biosynthesis.4CL
Bra039648	15.658	4.869	52.948	109.481	7.2992	2.86774	alpha_tubulin	Bra039648	100	0	AT1G50010.1	91.78	0	31.1	cell.organisation
Bra026465	40.268	91.835	265.641	709.139	7.2838	2.86469	PLN02985	Bra026465	100	0	AT5G24150.1	85.47	0	17.3.1.2.99	hormone metabolism.brassinosteroid.synthesis-degradation.sterols.other
c21497g2i2	0	0	6.232	6.33	7.281	2.86414	MPP_superfamily superfamily	Bra028558	86.95	0	AT5G10900.1	86.8	0	29.4	protein.postranslational modification
c30745g1i1	76.74	31.046	250.358	546.11	7.27295	2.86254	no hit	Bra016522	94.53	1e-144	AT1G19150.1	83.14	3e-101	1.1.2.1	PS.lightreaction.photosystem I.LHC-I
c18834g2i1	0	0	5.04	7.504	7.272	2.86235	RRM2_TDP43	Bra017802	90.25	0	AT4G36960.1	88.89	0	27.4	RNA.RNA binding
c720g1i1	4.331	7.407	44.732	53.149	7.27042	2.86204	COG5329	Bra040892	93.83	8e-141	AT3G51830.1	92.59	7e-134	30.4	signalling.phosphinositides
c24770g1i1	0	0	6.341	6.197	7.269	2.86176	no hit	Bra033929	92.96	0	AT1G68490.1	77.71	2e-105	35.2	not assigned.unknown
c12490g1i2	0	0	6.059	6.451	7.255	2.85898	Herpes_BLLF1	Bra013824	91.14	0	AT4G24680.1	81.92	0	35.2	not assigned.unknown
c25068g1i1	0	0	7.132	5.362	7.247	2.85738	no hit	Bra015107	88.71	2e-114	AT1G32660.1	77.52	3e-59	29.5.11.4.3.2	protein.degradation.ubiquitin.E3.SCF.FBOX
Bra003552	0.868	0.287	11.132	9.732	7.24691	2.85737	E1_enzyme_family superfamily	Bra003552	100	0	AT4G24940.1	86.77	2e-111	29.5.11.2	protein.degradation.ubiquitin.E1
c26127g1i1	0	0	6.861	5.616	7.2385	2.85569	Got1	Bra026423	90.21	0	AT4G26550.1	86.63	2e-167	35.2	not assigned.unknown
c12765g2i1	0	0	6.774	5.701	7.2375	2.85549	no hit	Bra020171	86.48	0	AT5G22090.1	80.92	6e-157	35.2	not assigned.unknown
c23340g6i2	0	0	5.506	6.899	7.2025	2.8485	no hit	Bra018030	89.13	3e-27	AT3G48870.1	86.9	2e-21	29.5.5	protein.degradation.serine protease
c30189g1i1	0	0	7.284	5.108	7.196	2.8472	DUF1218	Bra011248	93.39	7e-155	AT4G31130.1	90.63	2e-141	35.2	not assigned.unknown
c31118g1i1	0	0	6.59	5.798	7.194	2.84679	homeo_ZF_HD	Bra008185	83.33	3e-122	AT1G75240.1	79.81	5e-105	27.3.80	RNA.regulation of transcription.zf-HD
Bra017285	2.814	1.165	15.749	25.201	7.18348	2.84468	Fasciclin	Bra017285	100	0	AT2G35860.1	87.95	0	35.1	not assigned.no ontology
c14463g1i1	0	0	7.23	5.12	7.175	2.84298	Dymeclin superfamily	Bra015294	87.82	4e-135	AT1G04200.1	85.9	2e-124	35.2	not assigned.unknown
Bra033572	13.729	2.826	65.608	65.446	7.17079	2.84213	SANT	Bra033572	100	0	AT4G38620.1	87.46	0	27.3.25	RNA.regulation of transcription.MYB domain transcription factor family
c23073g1i3	0	0	5.56	6.778	7.169	2.84177	Remorin_C	Bra011737	84.98	0	AT4G36970.1	78.44	0	27.3.99	RNA.regulation of transcription.unclassified
Bra006498	6.584	5.399	22.22	75.977	7.16563	2.84109	no hit	Bra006498	100	0	AT5G19190.1	88.1	9e-166	35.2	not assigned.unknown
Bra018439	8.495	3.269	31.682	64.926	7.1642	2.8408	REC	Bra018439	100	0	AT1G10470.1	81.69	0	27.3.5	RNA.regulation of transcription.ARR
c24827g1i1	6.067	7.451	46.868	62.299	7.16375	2.84071	CBS_pair_CorC_HlyC_assoc	Bra011463	95.15	0	AT4G33700.1	87.1	0	35.1	not assigned.no ontology
Bra020469	2.166	0.669	14.806	17.829	7.16339	2.84064	alcohol_DH_plants	Bra020469	100	0	AT5G24760.1	89.62	0	26.11	misc.alcohol dehydrogenases
c23548g1i1	0	0	6.016	6.306	7.161	2.84016	DUF506 superfamily	Bra036877	93.47	0	AT4G14620.1	77.14	8e-130	35.2	not assigned.unknown
Bra020696	23.891	11.685	138.554	128.472	7.15952	2.83986	nsLTP_like	Bra020696	100	6e-162	AT5G48485.1	78.1	4e-67	26.21	misc.protease inhibitor/seed storage/lipid transfer protein (LTP) family protein
c20346g1i2	0	0	6.904	5.411	7.1575	2.83946	MFS	Bra011707	93.26	0	AT4G36790.1	90.17	0	34.99	transport.misc
Bra030730	2.297	1.009	9.029	26.931	7.15417	2.83878	Phytocyanin	Bra030730	100	0	AT1G08500.1	84.78	0	26.19	misc.plastocyanin-like
c30978g1i1	0	0	7.902	4.406	7.154	2.83875	PKc_like superfamily	Bra020340	94.12	6e-156	AT5G59010.1	86.83	8e-121	29.4.1.52	protein.postranslational modification.kinase.receptor like cytoplasmatic kinase II
Bra002383	64.202	26.186	281.054	377.234	7.1469	2.83732	Str_synth superfamily	Bra002383	100	0	AT5G22020.1	87.04	0	16.4.1	secondary metabolism.N misc.alkaloid-like
c15677g1i1	0	0	3.197	9.078	7.1375	2.83542	AAI_SS	Bra026375	91.67	0	AT4G27150.1	75.66	2e-73	33.1	development.storage proteins
Bra010297	4.918	4.269	38.392	39.447	7.13677	2.83527	PHD_VIN3_plant	Bra010297	100	0	AT4G30200.2	76.66	0	35.2	not assigned.unknown
c24069g1i1	0.868	0	6.157	12.286	7.12796	2.83349	no hit	Bra013761	93.85	0	AT4G24090.1	88.71	0	35.2	not assigned.unknown
c26477g1i1	0	0	6.98	5.265	7.1225	2.83238	no hit	Bra013903	93.68	0	AT4G25610.1	83.84	0	27.3.11	RNA.regulation of transcription.C2H2 zinc finger family
Bra006036	6.76	1.843	31.953	41.481	7.1144	2.83074	PLN02436	Bra006036	100	0	AT5G09870.1	85.14	0	10.2.1	cell wall.cellulose synthesis.cellulose synthase
c17799g1i1	0	0	6.829	5.386	7.1075	2.82934	no hit	Bra026425	91.43	0	AT4G26540.1	85.04	6e-149	30.2.11	signalling.receptor kinases.leucine rich repeat XI
c23124g1i1	0	0	2.525	9.683	7.104	2.82863	TPR_11	Bra018477	89.2	0	AT4G12400.2	81.7	1e-171	20	stress
Bra017022	0.21	0.13	4.888	9.707	7.09188	2.82617	SGNH_plant_lipase_like	Bra017022	100	0	AT2G40250.1	86.83	0	26.28	misc.GDSL-motif lipase
c14317g1i2	0	0	5.853	6.33	7.0915	2.82609	WD40 superfamily	Bra023473	94.42	0	AT5G14530.1	92.65	0	35.1	not assigned.no ontology
c29731g1i1	0	0	5.17	6.984	7.077	2.82314	DUF3354 superfamily	Bra013296	92.47	0	AT4G18290.1	74.31	2e-99	34.15	transport.potassium
c21941g2i1	0	0	7.089	5.035	7.062	2.82008	no hit	Bra008954	82.98	1e-94	AT5G11550.1	86.75	2e-110	35.2	not assigned.unknown
c14355g1i1	0	0	4.672	7.396	7.034	2.81435	RNB	Bra008322	93.78	0	AT1G77680.1	86.81	0	27.1.19	RNA.processing.ribonucleases
Bra021074	46.51	21.77	212.27	279.748	7.02928	2.81338	no hit	Bra021074	100	0	AT4G16980.1	76.78	9e-83	10.5.1.1	cell wall.cell wall proteins.AGPs.AGP
Bra038541	0.254	0	5.419	8.34	6.99157	2.80562	PLAT_plant_stress	Bra038541	100	0	AT2G22170.1	89.07	0	35.1	not assigned.no ontology
c24750g1i2	0	0	6.308	5.64	6.974	2.80199	FAD_binding_7 superfamily	Bra036524	91.25	7e-117	AT5G24850.1	86.11	1e-118	28.2	DNA.repair
c4901g1i1	0	0	5.745	6.197	6.971	2.80137	PH	Bra020038	93.37	0	AT5G19390.1	91.39	0	35.1	not assigned.no ontology
Bra040669	4.918	1.565	23.835	33.153	6.95367	2.79778	PLN00113	Bra040669	100	0	AT1G49750.1	79.26	0	35.1	not assigned.no ontology
Bra004915	8.232	5.19	56.07	48.876	6.93464	2.79382	Fasciclin	Bra004915	100	0	AT2G45470.1	83.84	0	10.5.1.1	cell wall.cell wall proteins.AGPs.AGP
c13813g1i1	1.35	0.348	13.05	10.591	6.93375	2.79364	PKc_like superfamily	Bra008427	88.8	1e-146	AT1G79620.1	89.64	2e-134	30.2.8.1	signalling.receptor kinases.leucine rich repeat VIII.VIII-1
c13972g1i1	0	0	6.048	5.81	6.929	2.79265	NOT2_3_5 superfamily	Bra020296	95.32	7e-155	AT5G59710.1	89.74	7e-134	27.3.99	RNA.regulation of transcription.unclassified
c23099g1i1	0	0	8.584	3.268	6.926	2.79202	no hit	Bra028566	78.34	6e-113	AT5G10790.1	79.29	1e-114	29.5.11.5	protein.degradation.ubiquitin.ubiquitin protease
c20524g2i1	0	0	6.297	5.544	6.9205	2.79088	Mito_carr	Bra006314	94.75	2e-161	AT5G15640.1	88.67	1e-131	34.9	transport.metabolite transporters at the mitochondrial membrane
c23234g1i1	0	0	6.471	5.362	6.9165	2.79004	Peptidase_M41 superfamily	Bra013747	92.5	0	AT4G23940.1	90.42	0	29.5.7	protein.degradation.metalloprotease
c19653g2i1	0	0	6.525	5.289	6.907	2.78806	no hit	Bra023501	88.33	2e-130	AT5G15020.1	81.23	9e-95	27.3.67	RNA.regulation of transcription.putative transcription regulator
c2186g1i2	0	0	7.674	4.115	6.8945	2.78545	UPF0114	Bra023431	92.32	0	AT5G13720.1	85.21	0	29.2.1.99.99	protein.synthesis.ribosomal protein.unknown.unknown
c21054g3i1	0	0	8.498	3.28	6.889	2.78429	no hit	Bra013934	91.88	1e-160	AT4G25940.1	84.65	1e-120	35.1.21	not assigned.no ontology.epsin N-terminal homology (ENTH) domain-containing protein
c22510g1i2	0	0	6.98	4.781	6.8805	2.78251	LabA_like/DUF88 superfamily	Bra028800	80.81	0	AT5G56010.1	84.62	0.002	20.2.1	stress.abiotic.heat
c24600g4i1	0	0	6.146	5.592	6.869	2.7801	no hit	Bra011600	92.31	0	AT4G35270.1	81.16	5e-131	27.3.60	RNA.regulation of transcription.NIN-like bZIP-related family
c25988g1i1	0	0	6.829	4.89	6.8595	2.7781	CIPK_C	Bra036868	84.26	2e-132	AT4G14580.1	78.34	8e-97	29.4	protein.postranslational modification
Bra025223	3.209	2.756	22.415	30.066	6.84005	2.77401	PKc_like superfamily	Bra025223	100	0	AT3G26700.1	89.59	0	29.4.1.59	protein.postranslational modification.kinase.receptor like cytoplasmatic kinase IX
c21319g1i3	0	0	1.387	10.276	6.8315	2.7722	Isoprenoid_Biosyn_C1 superfamily	Bra040582	89.02	0	AT5G23960.1	81.49	0	16.1.5	secondary metabolism.isoprenoids.terpenoids
Bra007983	8.311	1.374	19.965	57.833	6.8291	2.77169	Glyco_hydro_9 superfamily	Bra007983	100	0	AT1G71380.1	82.88	0	26.3.4	misc.gluco-, galacto- and mannosidases.endoglucanase
Bra031784	49.859	11.667	131.173	300.035	6.81938	2.76964	no hit	Bra031784	100	4e-170	AT1G11850.2	75.99	2e-59	27.3.30	RNA.regulation of transcription.Trihelix, Triple-Helix transcription factor family
Bra032956	1.99	0.313	9.798	17.502	6.8092	2.76749	LPLAT_MGAT-like	Bra032956	100	0	AT3G26840.1	85.42	0	26.5	misc.acyl transferases
c30749g1i1	0	0	7.208	4.406	6.807	2.76702	NADB_Rossmann superfamily	Bra008187	93.84	7e-155	AT1G75280.1	80.69	1e-87	16.8.5.1	secondary metabolism.flavonoids.isoflavones.isoflavone reductase
c28371g1i1	0	0	7.436	4.176	6.806	2.76681	no hit	Bra008080	88.65	9e-155	AT1G73200.1	73.49	2e-71	35.2	not assigned.unknown
Bra009841	194.571	196.954	1553.85	1121.5	6.8035	2.76628	PLN03089	Bra009841	100	0	AT5G25460.1	85.68	0	35.2	not assigned.unknown
c24762g3i2	0	0	6.46	5.144	6.802	2.76596	NADB_Rossmann superfamily	Bra011407	90.34	0	AT4G33030.1	86.96	0	11.10.3	lipid metabolism.glycolipid synthesis.UDP-sulfoquinovose synthase
c24825g3i1	0	0	3.761	7.843	6.802	2.76596	P-loop_NTPase superfamily	Bra008045	94.16	0	AT1G72730.1	88.44	0	29.2.3	protein.synthesis.initiation
c24181g3i3	0	0	5.723	5.858	6.7905	2.76352	no hit	Bra013403	68.26	2e-60	AT5G55020.1	93.55	0.001	#N/A	#N/A
c25394g2i1	51.727	24.787	223.445	305.433	6.76157	2.75736	no hit	Bra016653	93.66	3e-113	AT1G15690.1	89.38	9e-100	34.3	transport.H+ transporting pyrophosphatase
c12756g1i1	0	0	4.466	7.057	6.7615	2.75734	no hit	Bra013329	93.26	1e-151	AT4G18600.1	86.64	4e-80	35.2	not assigned.unknown
c13615g3i1	0	0	6.124	5.398	6.761	2.75724	no hit	Bra011107	91.29	2e-170	AT4G29420.1	80.37	4e-113	29.5.11.4.3.2	protein.degradation.ubiquitin.E3.SCF.FBOX
Bra004457	25.258	14.728	113.635	168.222	6.76075	2.75718	DnaJ	Bra004457	100	0	AT2G47440.1	84.01	0	20.2.1	stress.abiotic.heat
Bra018184	4.875	3.339	27.899	39.132	6.75847	2.7567	beta_tubulin	Bra018184	100	0	AT5G62700.1	91.06	0	31.1	cell.organisation
Bra024849	0.929	0.313	6.904	13	6.75632	2.75624	CHASE	Bra024849	100	0	AT2G01830.2	85.07	0	17.4.2	hormone metabolism.cytokinin.signal transduction
Bra006297	0.701	0.356	6.688	11.935	6.74616	2.75407	Phytocyanin_like_1	Bra006297	100	0	AT5G15350.1	83.82	1e-158	26.19	misc.plastocyanin-like
Bra035741	35.262	29.734	179.504	270.356	6.74458	2.75373	LRRNT_2	Bra035741	100	0	AT3G20820.1	87.25	0	35.1	not assigned.no ontology
c25640g1i1	0	0	6.352	5.096	6.724	2.74932	no hit	Bra013353	93.02	0	AT4G18820.1	81.27	0	28.1	DNA.synthesis/chromatin structure
c23221g1i1	0	0	5.625	5.81	6.7175	2.74792	Peptidase_C97	Bra013910	94.42	0	AT4G25680.1	87.96	0	35.2	not assigned.unknown
Bra009909	2.849	0.974	9.701	27.319	6.70101	2.74438	PAE	Bra009909	100	0	AT5G26670.1	90.03	0	10.8.2	cell wall.pectin*esterases.acetyl esterase
c21362g2i1	81.158	67.77	425.472	583.729	6.69989	2.74414	no hit	Bra019179	99.22	2e-128	AT4G25260.1	88.33	5e-90	26.18	misc.invertase/pectin methylesterase inhibitor family protein
Bra011971	1.403	0.278	6.98	15.663	6.69465	2.74301	Cu-Zn_Superoxide_Dismutase	Bra011971	100	0	AT2G28190.1	83.88	2e-138	21.6	redox.dismutases and catalases
c21781g4i1	0	0	8.194	3.183	6.6885	2.74168	no hit	Bra011500	95.94	0	AT4G34150.1	80.6	9e-102	30.3	signalling.calcium
Bra027421	2.832	1.452	20.952	19.04	6.68237	2.74036	Glyco_hydro_17 superfamily	Bra027421	100	0	AT3G13560.1	80.87	0	26.4.1	misc.beta 1,3 glucan hydrolases.glucan endo-1,3-beta-glucosidase
c24670g1i1	0	0	4.411	6.948	6.6795	2.73974	no hit	Bra013530	83.11	0	AT4G21500.1	70.1	7e-87	35.2	not assigned.unknown
c14819g1i1	0	0	5.593	5.762	6.6775	2.73931	AMN1 superfamily	Bra028686	91.79	0	AT5G07670.1	87.05	0	29.5.11.4.3.2	protein.degradation.ubiquitin.E3.SCF.FBOX
c24953g1i1	6.584	8.807	61.576	52.386	6.66793	2.73724	K-box superfamily	Bra013812	95.05	0	AT4G24540.1	87.5	2e-169	27.3.24	RNA.regulation of transcription.MADS box transcription factor family
Bra000377	94.888	74.108	632.788	502.039	6.64827	2.73298	HPS_like	Bra000377	100	0	AT2G45180.1	88.89	1e-150	26.21	misc.protease inhibitor/seed storage/lipid transfer protein (LTP) family protein
Bra000773	0.351	0	4.455	9.175	6.64823	2.73297	PLN00044	Bra000773	100	0	AT4G12420.1	89.57	0	33.99	development.unspecified
c30396g1i1	0	0	7.24	4.055	6.6475	2.73281	Peptidase_A22B superfamily	Bra011437	92.2	3e-153	AT4G33410.1	86.02	2e-122	29.5	protein.degradation
c12434g1i1	0	0	5.56	5.725	6.6425	2.73173	Motor_domain superfamily	Bra011053	94.5	0	AT4G28710.1	91.87	0	31.1	cell.organisation
c23348g1i1	27.231	15.041	152.797	139.087	6.63815	2.73078	Fasciclin superfamily	Bra004915	97.52	0	AT2G45470.1	86.53	2e-167	10.5.1.1	cell wall.cell wall proteins.AGPs.AGP
c4082g1i1	0	0	5.181	6.088	6.6345	2.72999	TRX_family	Bra011127	91.4	0	AT4G29670.2	87.91	0	21.1	redox.thioredoxin
c22129g2i1	0	0	5.701	5.568	6.6345	2.72999	no hit	Bra033527	87.16	0	AT4G16110.1	72.27	4e-65	27.3.5	RNA.regulation of transcription.ARR
Bra020500	30.3	9.268	124.637	148.601	6.62139	2.72713	PLN03089	Bra020500	100	0	AT5G25460.1	85.49	0	35.2	not assigned.unknown
c18073g1i2	0	0	8.042	3.195	6.6185	2.7265	no hit	Bra007891	93.23	2e-130	AT1G69970.1	81.52	6e-72	33.99	development.unspecified
c25196g4i6	0	0	6.763	4.466	6.6145	2.72563	Exo_endo_phos	Bra032789	73.25	1e-18	AT3G62336.1	91.67	0.64	#N/A	#N/A
Bra002422	32.526	16.38	154.422	179.781	6.60439	2.72342	Dabb	Bra002422	100	2e-173	AT5G22580.1	90.77	4e-131	35.2	not assigned.unknown
c27191g1i1	0	0	6.352	4.83	6.591	2.7205	EamA	Bra026289	94.55	0	AT4G28040.1	85.53	0	33.99	development.unspecified
Bra026494	3.595	0.704	16.085	23.397	6.58549	2.71929	Abhydrolase_3	Bra026494	100	0	AT5G23530.1	81.13	0	24	Biodegradation of Xenobiotics
Bra006620	0.395	1.887	17.169	9.018	6.58267	2.71867	DUF724 superfamily	Bra006620	100	0	AT5G22310.1	78.47	0	35.2	not assigned.unknown
Bra010498	38.813	8.338	122.578	198.772	6.57871	2.7178	HSPA9-Ssq1-like_NBD	Bra010498	100	0	AT4G24280.1	85.94	0	20.2.1	stress.abiotic.heat
Bra016650	13.098	8.816	55.875	99.241	6.57004	2.7159	PLN00170	Bra016650	100	0	AT1G15820.1	85.66	0	1.1.1.1	PS.lightreaction.photosystem II.LHC-II
c24979g1i1	0.07	0.183	6.969	5.81	6.5597	2.71363	PKc_like superfamily	Bra023955	89.52	0	AT4G32300.1	85.68	0	29.4	protein.postranslational modification
Bra000589	0.5	0.791	9.896	9.671	6.55333	2.71223	no hit	Bra000589	100	0	AT2G41990.1	81.88	0	35.2	not assigned.unknown
Bra016522	24.671	9.372	86.235	147.851	6.55012	2.71152	Chloroa_b-bind superfamily	Bra016522	100	0	AT1G19150.1	84.79	0	1.1.2.1	PS.lightreaction.photosystem I.LHC-I
c17982g1i1	0	0	5.658	5.435	6.5465	2.71072	PKc_like superfamily	Bra019317	79.78	2e-113	AT4G23220.1	82.26	7e-149	30.2.17	signalling.receptor kinases.DUF 26
Bra034383	21.673	6.512	75.038	120.375	6.5401	2.70931	GroEL	Bra034383	100	0	AT2G28000.1	85.46	0	1.3.13	PS.calvin cycle.rubisco interacting
c17799g2i1	0	0	6.612	4.442	6.527	2.70642	no hit	Bra002855	76.3	1e-82	AT4G26540.1	85.89	2e-136	30.2.11	signalling.receptor kinases.leucine rich repeat XI
c19073g1i1	41.346	54.964	316.638	322.524	6.52184	2.70528	PKc_like superfamily	Bra022219	99.52	0	AT3G17510.1	88.49	1e-151	29.4	protein.postranslational modification
c14305g2i1	0	0	5.116	5.919	6.5175	2.70432	p450 superfamily	Bra013449	92.29	9e-167	AT5G42590.1	74.94	5e-67	26.1	misc.cytochrome P450
c23465g1i1	0	0	6.081	4.938	6.5095	2.70255	Agenet	Bra011348	90.67	0	AT4G32440.2	84.51	0	35.1.2	not assigned.no ontology.agenet domain-containing protein
c21832g1i1	0	0	6.189	4.817	6.503	2.70111	AAA	Bra008077	86.89	0	AT1G73170.1	85.41	0	29.5	protein.degradation
c30034g1i1	0	0	6.157	4.842	6.4995	2.70033	Myb_DNA-bind_6	Bra025529	82.92	0	AT5G41020.1	81.32	0	27.3.25	RNA.regulation of transcription.MYB domain transcription factor family
c23940g1i1	5.725	2.521	23.022	41.493	6.4918	2.69862	FAS1	Bra009190	90.91	0	AT5G06390.1	85.3	0	10.5.1.1	cell wall.cell wall proteins.AGPs.AGP
c3536g1i1	1.122	0.956	14.372	10.095	6.49019	2.69826	no hit	Bra014977	96.76	0	AT3G23750.1	72.32	3e-83	30.2.9	signalling.receptor kinases.leucine rich repeat IX
c21941g1i1	0	0	6.991	3.982	6.4865	2.69744	no hit	Bra023329	92.9	0	AT5G11550.1	85.83	4e-171	35.2	not assigned.unknown
c6375g2i1	0	0	7.316	3.643	6.4795	2.69588	no hit	Bra011851	74.24	5e-62	AT4G39590.1	73.1	6e-41	29.5.11.4.3.2	protein.degradation.ubiquitin.E3.SCF.FBOX
Bra007116	8.285	4.486	47.03	46.625	6.47586	2.69507	Amb_all	Bra007116	100	0	AT3G54920.1	79.15	0	10.6.3	cell wall.degradation.pectate lyases and polygalacturonases
c19783g1i1	0	0	4.216	6.73	6.473	2.69443	no hit	Bra028898	92.59	0	AT5G01370.1	83.76	0	35.2	not assigned.unknown
c19428g1i1	0	0	4.737	6.209	6.473	2.69443	CRAL_TRIO_N	Bra008013	89.88	0	AT1G72160.1	73.21	1e-101	29.3.4.99	protein.targeting.secretory pathway.unspecified
c22830g1i1	0	0	5.842	5.072	6.457	2.69086	no hit	Bra011222	92.46	0	AT4G30790.1	88.13	9e-166	35.2	not assigned.unknown
c24030g3i1	0	0.243	6.297	6.185	6.45653	2.69076	no hit	Bra008136	92.07	1e-177	AT1G74160.1	86.49	2e-142	35.2	not assigned.unknown
c25388g1i1	0	0	6.146	4.757	6.4515	2.68963	no hit	Bra027487	91.67	0.43	AT1G18640.2	88.46	1	13.1.5.1.3	amino acid metabolism.synthesis.serine-glycine-cysteine group.serine.phosphoserine phosphatase
c23532g1i1	0	0	5.625	5.277	6.451	2.68952	no hit	Bra020218	93.98	0	AT5G22840.1	87.5	4e-152	29.4	protein.postranslational modification
c9210g1i1	0	0	6.493	4.382	6.4375	2.6865	DUF629 superfamily	Bra018101	84.5	2e-104	AT3G47890.1	87.15	7e-122	29.5.11	protein.degradation.ubiquitin
Bra019742	37.278	9.077	130.945	177.893	6.42825	2.68443	HPS_like	Bra019742	100	0	AT1G12090.1	89.61	4e-157	26.21	misc.protease inhibitor/seed storage/lipid transfer protein (LTP) family protein
c24617g2i1	0	0	6.265	4.587	6.426	2.68392	WD40 superfamily	Bra011589	86.69	0	AT4G35140.1	79.44	6e-170	35.1	not assigned.no ontology
c18908g3i1	0	0	6.677	4.164	6.4205	2.68269	no hit	Bra023366	93.92	0	AT5G12170.2	91.41	0	35.2	not assigned.unknown
c2591g1i1	0	0	3.924	6.911	6.4175	2.68201	RhoGAP	Bra020190	90.73	0	AT5G22400.1	81.98	9e-180	30.5	signalling.G-proteins
Bra002436	27.073	6.642	70.063	157.026	6.41436	2.68131	H2B	Bra002436	100	0	AT5G22880.1	84.47	3e-134	28.1.3.2.1	DNA.synthesis/chromatin structure.histone.core.H2A
c22662g1i2	0	0	5.333	5.483	6.408	2.67987	gatE_arch	Bra013503	88.36	0	AT4G21140.1	74.57	9e-130	35.2	not assigned.unknown
c23111g1i2	8.25	3.208	33.341	50.861	6.40526	2.67926	PLN02291	Bra011819	91.22	0	AT4G39980.1	87.01	0	13.1.6.1.1	amino acid metabolism.synthesis.aromatic aa.chorismate.3-deoxy-D-arabino-heptulosonate 7-phosphate synthase
Bra008214	7.505	2.947	26.458	51.248	6.40106	2.67831	PLN02345	Bra008214	100	0	AT1G75680.1	86.54	0	26.3.4	misc.gluco-, galacto- and mannosidases.endoglucanase
Bra024345	10.135	6.955	62.79	57.276	6.39424	2.67677	PLN02549	Bra024345	100	0	AT5G65010.2	90.67	0	13.1.3.1.1	amino acid metabolism.synthesis.aspartate family.asparagine.asparagine synthetase
Bra002577	11.169	5.764	37.037	81.739	6.37913	2.67336	cyclophilin superfamily	Bra002577	100	0	AT3G62030.2	81.53	2e-112	31.3.1	cell.cycle.peptidylprolyl isomerase
c955g1i1	25.767	25.282	163.137	172.664	6.36772	2.67078	no hit	Bra013116	97.31	7e-161	AT2G14890.1	82.83	4e-93	10.5.1.1	cell wall.cell wall proteins.AGPs.AGP
Bra026992	39.97	25.013	145.578	278.429	6.35993	2.66901	rne	Bra026992	100	0	AT1G12080.2	75.34	6e-85	35.2	not assigned.unknown
c16840g1i1	0	0.061	6.449	4.648	6.35468	2.66782	no hit	Bra006276	82.93	0	AT5G15020.1	82.33	0	27.3.67	RNA.regulation of transcription.putative transcription regulator
c18488g1i1	0	0	6.265	4.43	6.3475	2.66619	RING	Bra020234	87.3	0	AT5G60710.1	81.15	0	29.5.11.4.2	protein.degradation.ubiquitin.E3.RING
c22580g4i1	0	0	5.517	5.168	6.3425	2.66505	Symplekin_C	Bra028900	96.62	0	AT5G01400.1	90.98	0	27.1.3.16	RNA.processing.3' end processing.Symplekin
c21980g1i1	0	0	6.666	4.019	6.3425	2.66505	no hit	Bra023362	90.25	0	AT5G12080.1	86.16	0	30.99	signalling.unspecified
c24650g2i2	0	0	5.745	4.938	6.3415	2.66482	PPR	Bra015770	89.95	0	AT1G76280.3	85.79	0	35.1.5	not assigned.no ontology.pentatricopeptide (PPR) repeat-containing protein
Bra001626	0	0	3.23	7.444	6.337	2.6638	MIP	Bra001626	100	0	AT3G16240.1	92.05	0	34.19.2	transport.Major Intrinsic Proteins.TIP
c25479g1i1	0	0	5.582	5.084	6.333	2.66289	PPR_2	Bra028632	89.11	0	AT5G09450.1	85.85	0	27.3.67	RNA.regulation of transcription.putative transcription regulator
c20352g3i1	0	0	5.214	5.447	6.3305	2.66232	PLN02371	Bra023623	94.78	7e-54	AT5G17530.3	80.16	3e-95	4.2.2	glycolysis.plastid branch.phosphoglucomutase (PGM)
c13377g3i1	0	0	6.265	4.394	6.3295	2.66209	no hit	Bra020039	92.7	0	AT5G19400.1	81.9	0	35.2	not assigned.unknown
Bra027735	0.622	0.287	3.664	12.746	6.32864	2.66189	Glyco_hydro_9 superfamily	Bra027735	100	0	AT1G64390.1	90.78	0	26.3.4	misc.gluco-, galacto- and mannosidases.endoglucanase
c24876g1i1	0.263	0.2	5.04	8.545	6.32765	2.66167	PTZ00340	Bra013635	92.69	0	AT4G22720.1	86.67	0	29.5	protein.degradation
c17804g2i1	0	0	7.078	3.571	6.3245	2.66095	DUF4378	Bra011058	85.99	0	AT4G28760.1	81.15	0	35.2	not assigned.unknown
c15880g1i3	0	0	5.279	5.35	6.3145	2.65867	RINGv	Bra028847	84	0	AT5G03180.2	70.87	0	29.5.11.4.2	protein.degradation.ubiquitin.E3.RING
Bra014977	1.534	1.817	16.768	15.009	6.31228	2.65816	STKc_IRAK	Bra014977	100	0	AT3G23750.1	80.86	0	30.2.9	signalling.receptor kinases.leucine rich repeat IX
c18511g1i1	0	0	2.861	7.759	6.31	2.65764	no hit	Bra013732	91.03	8e-155	AT4G23810.1	77.62	2e-90	27.3.32	RNA.regulation of transcription.WRKY domain transcription factor family
c19140g1i1	0	0	4.91	5.689	6.2995	2.65524	WD40 superfamily	Bra008447	93.92	9e-180	AT1G80670.1	85.78	2e-136	27.1	RNA.processing
c7457g1i1	0	0	4.607	5.991	6.299	2.65512	PPR_2	Bra029921	93.51	0	AT3G48810.1	85.93	3e-153	35.1.5	not assigned.no ontology.pentatricopeptide (PPR) repeat-containing protein
Bra040103	1.657	0.8	11.002	14.912	6.26296	2.64684	no hit	Bra040103	100	0	AT4G16980.1	73.71	2e-72	10.5.1.1	cell wall.cell wall proteins.AGPs.AGP
Bra007735	1.236	0.895	9.972	13.859	6.25297	2.64454	Pat17_PNPLA8_PNPLA9_like	Bra007735	100	0	AT3G63200.1	83.72	0	33.1	development.storage proteins
c12940g1i1	0	0	4.921	5.568	6.2445	2.64259	DUF626 superfamily	Bra024175	67.12	2e-21	AT4G28920.1	67.08	3e-61	35.2	not assigned.unknown
c6490g1i1	0	0	4.401	6.076	6.2385	2.6412	no hit	Bra026266	95.69	1e-170	AT4G28320.1	85.33	2e-117	26.3	misc.gluco-, galacto- and mannosidases
Bra033439	9.635	2.008	24.55	58.378	6.22502	2.63808	Fasciclin	Bra033439	100	0	AT3G52370.1	88	0	10.5.1.1	cell wall.cell wall proteins.AGPs.AGP
c17550g1i1	0	0	7.013	3.413	6.213	2.63529	no hit	Bra011221	87.96	1e-165	AT4G30780.1	83.54	5e-144	35.2	not assigned.unknown
Bra024474	8.864	5.016	40.375	56.272	6.21203	2.63506	HLH	Bra024474	100	0	AT2G18300.3	84.47	0	27.3.6	RNA.regulation of transcription.bHLH,Basic Helix-Loop-Helix family
Bra005402	12.222	15.015	88.847	90.453	6.20105	2.63251	PLN03130	Bra005402	100	0	AT2G34660.1	90.44	0	34.16	transport.ABC transporters and multidrug resistance systems
c23120g1i2	0	0	5.073	5.277	6.175	2.62644	ChSh superfamily	Bra013958	81.19	2e-152	AT5G17690.1	86.04	9e-161	28.1	DNA.synthesis/chromatin structure
Bra011060	17.122	7.868	48.689	115.654	6.16313	2.62366	SGNH_plant_lipase_like	Bra011060	100	0	AT4G28780.1	88.63	0	26.28	misc.GDSL-motif lipase
Bra029943	11.134	8.172	54.271	74.863	6.15479	2.62171	Pectinesterase	Bra029943	100	0	AT3G49220.1	83.51	0	10.8.1	cell wall.pectin*esterases.PME
c23378g1i1	0	0	5.842	4.454	6.148	2.62012	no hit	Bra023401	87.86	0	AT5G13280.1	79.82	2e-138	13.1.3.6.1.1	amino acid metabolism.synthesis.aspartate family.misc.homoserine.aspartate kinase
c24207g1i1	0	0	5.604	4.684	6.144	2.61918	no hit	Bra011670	89.69	0	AT4G36210.3	84.84	0	35.2	not assigned.unknown
c15973g4i1	0	0	6.763	3.522	6.1425	2.61883	no hit	Bra028860	92.08	0	AT5G02880.1	84.8	0	29.5.11.4.1	protein.degradation.ubiquitin.E3.HECT
c22419g1i2	0.123	0	5.148	5.87	6.13189	2.61633	MPP_PP1_PPKL	Bra020335	94.55	0	AT5G59160.1	92.09	0	29.4	protein.postranslational modification
Bra011177	2.7	2.304	16.519	24.39	6.12636	2.61503	AAA_assoc	Bra011177	100	0	AT4G30250.1	83.4	0	29.5.9	protein.degradation.AAA type
Bra036155	3.577	2.713	20.616	28.154	6.12425	2.61453	Amb_all	Bra036155	100	0	AT5G48900.1	85.04	0	10.6.3	cell wall.degradation.pectate lyases and polygalacturonases
c22801g1i1	0	0.148	5.485	5.616	6.09916	2.60861	no hit	Bra011083	90.67	0	AT4G29100.1	87.97	0	17.5.3	hormone metabolism.ethylene.induced-regulated-responsive-activated
c816g1i1	0	0	4.888	5.302	6.095	2.60763	ZnF_RBZ	Bra011074	89.47	0	AT4G28990.2	81.64	2e-165	27.4	RNA.RNA binding
c24650g1i1	0	0	5.138	5.047	6.0925	2.60703	no hit	Bra023456	92.26	0	AT1G76280.3	83.08	0	35.1.5	not assigned.no ontology.pentatricopeptide (PPR) repeat-containing protein
c4354g1i1	0	0	5.539	4.612	6.0755	2.603	alaS	Bra036899	92.08	6e-150	AT4G14760.1	87.68	4e-125	28.1	DNA.synthesis/chromatin structure
c2065g1i1	0	0	4.054	6.076	6.065	2.60051	no hit	Bra028871	70.97	6e-117	AT5G02520.1	73.01	5e-173	35.2	not assigned.unknown
c24200g1i3	0	0.096	6.113	4.587	6.05916	2.59912	zf-CCHC_4	Bra033038	71.97	2e-64	AT1G70430.1	100	0.48	29.4	protein.postranslational modification
Bra005484	7.733	3.486	23.867	54.214	6.05802	2.59885	Glyco_transf_92	Bra005484	100	0	AT2G33570.1	83.85	0	35.2	not assigned.unknown
Bra017210	148.868	85.228	610.145	811.394	6.02949	2.59204	PAL-HAL	Bra017210	100	0	AT2G37040.1	85.44	0	16.2.1.1	secondary metabolism.phenylpropanoids.lignin biosynthesis.PAL
c30390g1i1	0	0	4.715	5.326	6.0205	2.58988	DUF1644 superfamily	Bra008335	87.79	4e-140	AT1G77770.1	81.45	9e-108	29.5.11.4.2	protein.degradation.ubiquitin.E3.RING
c1165g2i1	19.104	15.023	58.964	156.227	6.01187	2.58781	PLN02437	Bra010689	96.77	5e-130	AT2G21790.1	88.49	1e-98	23.5.4	nucleotide metabolism.deoxynucleotide metabolism.ribonucleoside-diphosphate reductase
Bra006927	2.507	1.721	14.654	20.746	6.00514	2.5862	LEA_2	Bra006927	100	0	AT3G52470.1	88.68	0	35.1	not assigned.no ontology
c19621g1i1	0	0	6.525	3.462	5.9935	2.5834	no hit	Bra040085	80.67	2e-152	AT4G32551.2	80.83	2e-157	33.99	development.unspecified
Bra039113	959.231	478.484	3454.62	5167.68	5.99028	2.58262	PLN03014	Bra039113	100	0	AT3G01500.2	90.67	0	8.3	TCA / org transformation.carbonic anhydrases
c21975g1i2	0	0	5.148	4.805	5.9765	2.5793	no hit	Bra035596	94.1	4e-171	AT5G55930.1	88.21	3e-140	34.13	transport.peptides and oligopeptides
c9041g1i1	0	0	4.13	5.822	5.976	2.57918	STKc_LKB1_CaMKK	Bra020241	93.84	0	AT5G60550.1	91.23	0	29.4	protein.postranslational modification
c17949g2i1	0	0	5.69	4.249	5.9695	2.57761	Auxin_inducible	Bra011559	87.93	8e-136	AT4G34750.1	78.95	4e-93	17.2.3	hormone metabolism.auxin.induced-regulated-responsive-activated
Bra015781	27.459	16.258	136.766	133.907	5.96437	2.57637	PLN02991	Bra015781	100	0	AT1G76160.1	88.19	0	35.1	not assigned.no ontology
c24672g3i1	0	0	5.018	4.902	5.96	2.57531	CBFB_NFYA	Bra016031	86.21	0	AT1G72830.2	82.05	0	27.3.14	RNA.regulation of transcription.CCAAT box binding factor family, HAP2
Bra021435	13.291	8.538	70.681	69.162	5.95254	2.5735	RCC1	Bra021435	100	0	AT3G02510.1	91.37	0	31.2	cell.division
Bra022785	0.167	0.104	4.433	7.081	5.95068	2.57306	PLN03159	Bra022785	100	0	AT2G30240.1	86.08	0	34.12	transport.metal
c22684g1i2	0	0	5.712	4.188	5.95	2.57289	EIN3 superfamily	Bra008110	86.93	0	AT1G73730.1	76.97	0	27.3.19	RNA.regulation of transcription.EIN3-like(EIL) transcription factor family
c22535g1i1	0	0.226	6.026	5.217	5.94924	2.5727	MADS_MEF2_like	Bra019343	91.15	0	AT4G22950.1	87.27	0	27.3.24	RNA.regulation of transcription.MADS box transcription factor family
Bra004109	40.242	19.935	161.348	205.502	5.93226	2.56858	4CL	Bra004109	100	0	AT1G65060.1	82.66	0	16.2.1.3	secondary metabolism.phenylpropanoids.lignin biosynthesis.4CL
Bra023619	0	0	4.162	5.689	5.9255	2.56694	HMA	Bra023619	100	0	AT5G17450.1	91.33	0	15.2	metal handling.binding, chelation and storage
c12966g1i1	0	0	3.664	6.185	5.9245	2.56669	no hit	Bra003096	88.54	3e-153	AT5G52910.1	78.43	2e-96	35.1	not assigned.no ontology
c22554g1i2	0	0	6.189	3.643	5.916	2.56462	VPS28 superfamily	Bra013536	94.15	1e-172	AT4G21560.1	88.01	9e-140	29.3.4.3	protein.targeting.secretory pathway.vacuole
c24535g2i1	0.377	0.713	8.465	7.807	5.91327	2.56396	WD40	Bra011104	93.93	0	AT4G29380.1	92.21	0	29.4	protein.postranslational modification
Bra000436	10.31	21.883	56.243	143.808	5.90913	2.56295	HLH	Bra000436	100	0	AT2G46970.1	82.88	0	27.3.6	RNA.regulation of transcription.bHLH,Basic Helix-Loop-Helix family
c23103g1i1	0	0	6.937	2.869	5.903	2.56145	AMN1 superfamily	Bra037014	91.14	2e-157	AT4G33210.1	93.64	4e-170	29.5.11.4.3.2	protein.degradation.ubiquitin.E3.SCF.FBOX
c25703g1i1	0	0	5.864	3.934	5.899	2.56047	no hit	Bra020112	87.13	0	AT5G20610.1	88.6	0	35.2	not assigned.unknown
Bra015166	35.726	9.85	133.492	145.115	5.89808	2.56025	Glyco_hydro_17	Bra015166	100	0	AT2G05790.1	83.31	0	26.4.1	misc.beta 1,3 glucan hydrolases.glucan endo-1,3-beta-glucosidase
c1364g1i1	38.9	47.956	335.53	184.683	5.87707	2.5551	no hit	Bra009841	100	1e-112	AT5G25460.1	82.61	1e-60	35.2	not assigned.unknown
Bra008627	9.495	6.199	37.785	64.067	5.86933	2.5532	TIR	Bra008627	100	0	AT4G11340.1	72.5	1e-47	20.1.2	stress.biotic.receptors
c24563g1i3	0	0	5.322	4.406	5.864	2.55189	no hit	Bra008380	86.86	0	AT1G78810.1	77.42	3e-121	35.2	not assigned.unknown
c23116g1i1	0	0	5.907	3.801	5.854	2.54942	HLH	Bra035639	87.29	0	AT5G56960.1	81.64	0	27.3.6	RNA.regulation of transcription.bHLH,Basic Helix-Loop-Helix family
c19664g1i1	0	0	5.181	4.503	5.842	2.54646	E1-E2_ATPase superfamily	Bra008042	91.01	0	AT1G72700.1	82.92	0	34.1	transport.p- and v-ATPases
c22264g1i3	0	0	5.094	4.575	5.8345	2.54461	DnaJ	Bra033783	87.73	0	AT3G47940.1	83.1	0	20.2.1	stress.abiotic.heat
Bra023035	0.5	0.104	4.715	8.473	5.83257	2.54413	Fasciclin	Bra023035	100	0	AT2G35860.1	87.06	0	35.1	not assigned.no ontology
c7476g1i1	0	0	5.463	4.2	5.8315	2.54387	no hit	Bra033762	89.96	0	AT3G48195.1	82.87	6e-125	35.1	not assigned.no ontology
Bra027353	7.531	5.469	39.53	45.826	5.82373	2.54194	Peptidases_S8_3	Bra027353	100	0	AT3G14240.1	85.4	0	29.5.1	protein.degradation.subtilases
Bra013517	102.051	49.573	322.112	570.221	5.82157	2.54141	PsbQ	Bra013517	100	0	AT4G21280.2	84.43	0	1.1.1.2	PS.lightreaction.photosystem II.PSII polypeptide subunits
c18788g1i1	0	0	5.387	4.249	5.818	2.54052	SET	Bra015678	92.15	1e-140	AT1G77300.1	87.66	8e-134	27.3.69	RNA.regulation of transcription.SET-domain transcriptional regulator family
c20283g1i1	0	0	4.661	4.963	5.812	2.53903	PLN02517	Bra008812	85.04	7e-151	AT5G13640.1	80.3	5e-138	11.8.10	lipid metabolism.'exotics' (steroids, squalene etc).phosphatidylcholinesterol O-acyltransferase
c14138g1i1	0.21	0	3.945	6.899	5.81176	2.53898	DOMON_DOH	Bra020625	81.4	0.56	AT5G54830.1	89.47	0	26.7	misc.oxidases - copper, flavone etc
c12720g2i1	0	0	6.623	2.965	5.794	2.53456	zf-DHHC	Bra013642	92.9	0	AT4G22750.2	87.81	1e-94	27.3.99	RNA.regulation of transcription.unclassified
c19959g2i1	0	0	3.664	5.919	5.7915	2.53394	DUF4005	Bra013672	91.09	0	AT4G23060.1	87.3	3e-179	30.3	signalling.calcium
c13157g1i1	5.813	4.495	28.16	41.008	5.78226	2.53163	Ald_Xan_dh_C2 superfamily	Bra034974	95.76	2e-162	AT3G43600.1	83.84	1e-106	17.1.1	hormone metabolism.abscisic acid.synthesis-degradation
c24398g2i1	0	0	5.246	4.309	5.7775	2.53045	no hit	Bra023398	92.94	0	AT5G13200.1	87.01	0	17.1.3	hormone metabolism.abscisic acid.induced-regulated-responsive-activated
Bra007655	540.228	249.336	1600.59	2964.82	5.77011	2.5286	cyclophilin_ABH_like	Bra007655	100	0	AT3G62030.2	85.98	0	31.3.1	cell.cycle.peptidylprolyl isomerase
c23760g1i1	24.697	36.28	192.749	166.818	5.74125	2.52137	no hit	Bra011369	92.31	0.24	AT5G60720.1	100	2	35.2	not assigned.unknown
c6349g1i1	0	0	5.81	3.655	5.7325	2.51916	PPR_2	Bra013432	94.3	0	AT4G19890.1	90.3	0	35.1.5	not assigned.no ontology.pentatricopeptide (PPR) repeat-containing protein
c25913g1i1	0	0	4.986	4.478	5.732	2.51904	AmyAc_family superfamily	Bra035586	93.53	0	AT5G55700.1	87.61	0	2.2.2.1.2	major CHO metabolism.degradation.starch.starch cleavage.beta amylase
Bra028906	111.896	65.283	390.679	632.932	5.72395	2.51701	PLN00187	Bra028906	100	0	AT5G01530.1	88.77	0	1.1.1.1	PS.lightreaction.photosystem II.LHC-II
c25273g11i2	0	0	5.983	3.462	5.7225	2.51665	no hit	Bra011890	82.55	2e-36	AT5G59670.1	82.86	0.078	30.2.1	signalling.receptor kinases.leucine rich repeat I
c25254g1i2	0	0	5.387	4.043	5.715	2.51475	DUF2365 superfamily	Bra013685	89.74	6e-144	AT4G23330.1	82.6	2e-92	29.2.3	protein.synthesis.initiation
Bra010689	5.208	2.156	16.183	35.32	5.71369	2.51442	RNR_I	Bra010689	100	0	AT2G21790.1	85.02	0	23.5.4	nucleotide metabolism.deoxynucleotide metabolism.ribonucleoside-diphosphate reductase
Bra033859	35.569	18.379	128.799	188.629	5.70937	2.51333	LrgB superfamily	Bra033859	100	0	AT1G32080.1	88.03	0	35.1	not assigned.no ontology
c21745g2i1	0	0	3.729	5.689	5.709	2.51324	no hit	Bra013482	94	0	AT4G20910.1	85.52	4e-145	27.1.21	RNA.processing.siRNA methyltransferase
c1137g2i1	0	0	4.888	4.527	5.7075	2.51286	S_locus_glycop	Bra013522	92.87	0	AT4G21380.1	83.64	2e-128	30.2.24	signalling.receptor kinases.S-locus glycoprotein like
Bra019572	21.655	13.85	73.455	138.204	5.69681	2.51016	FAS1	Bra019572	100	0	AT4G12730.1	85.35	0	10.5.1.1	cell wall.cell wall proteins.AGPs.AGP
c19297g3i1	0	0	5.094	4.285	5.6895	2.5083	EDR1 superfamily	Bra023347	93.72	3e-180	AT5G11850.1	89.37	5e-156	30.6	signalling.MAP kinases
c14580g2i1	0	0	4.596	4.781	5.6885	2.50805	MDN1	Bra034020	93.01	0	AT1G67120.1	82.62	0	29.2.2	protein.synthesis.ribosome biogenesis
Bra014140	9.223	3.947	33.503	50.667	5.68029	2.50596	PKc_like superfamily	Bra014140	100	0	AT1G48480.1	83.81	0	30.2.3	signalling.receptor kinases.leucine rich repeat III
c23512g1i2	0	0	5.376	3.982	5.679	2.50564	no hit	Bra021057	88.99	0	AT4G17330.1	79.28	0	35.1.2	not assigned.no ontology.agenet domain-containing protein
Bra001223	2.972	0.635	14.643	15.154	5.67095	2.50359	WD40 superfamily	Bra001223	100	0	AT3G06880.2	88.28	0	35.1	not assigned.no ontology
c25419g2i6	9.249	5.686	55.636	38.37	5.66909	2.50312	Malectin	Bra035966	88.31	0	AT1G56130.1	81.44	0	30.2.8.2	signalling.receptor kinases.leucine rich repeat VIII.VIII-2
Bra014091	2.166	0.443	10.6	13.496	5.66197	2.5013	Peptidase_C97	Bra014091	100	0	AT1G47740.1	89.36	0	35.2	not assigned.unknown
c22533g1i2	0	0	4.227	5.096	5.6615	2.50118	no hit	Bra002382	91.52	7e-137	AT5G21990.1	88.6	2e-123	35.1.27	not assigned.no ontology.tetratricopeptide repeat (TPR)
c21587g1i1	1.613	1.104	9.56	15.13	5.65826	2.50036	PRK11171	Bra012682	89.93	0	AT4G17050.1	89.75	0	27.3.30	RNA.regulation of transcription.Trihelix, Triple-Helix transcription factor family
Bra009602	0.079	0	3.664	6.088	5.65272	2.49894	PLN00050	Bra009602	100	0	AT5G02260.1	87.95	0	10.7	cell wall.modification
c18887g1i1	0	0	4.184	5.108	5.646	2.49723	no hit	Bra011429	87.24	0	AT4G33240.1	85.73	0	30.4.1	signalling.phosphinositides.phosphatidylinositol-4-phosphate 5-kinase
Bra027784	7.242	5.39	30.815	49.675	5.63764	2.49509	DUF4033	Bra027784	100	0	AT1G64680.1	88.27	0	35.2	not assigned.unknown
Bra025171	3.498	1.339	16.031	20.383	5.61855	2.4902	PLN02489	Bra025171	100	0	AT3G25900.1	88.67	0	13.1.3.4.12	amino acid metabolism.synthesis.aspartate family.methionine.homocysteine S-methyltransferase
Bra001172	6.742	3.26	30.425	34.956	5.61415	2.48907	PAE	Bra001172	100	0	AT3G05910.1	89.47	0	10.8.2	cell wall.pectin*esterases.acetyl esterase
c12727g1i1	0	0	4.021	5.181	5.601	2.48568	no hit	Bra023420	92.03	0	AT5G13560.1	83.11	0	35.1	not assigned.no ontology
Bra001809	436.792	169.316	1111.24	2287.3	5.592	2.48336	PLN00058 superfamily	Bra001809	100	3e-165	AT3G21055.1	85.98	4e-105	1.1.1.2	PS.lightreaction.photosystem II.PSII polypeptide subunits
Bra000663	110.485	42.601	305.539	559.364	5.58982	2.4828	plant_peroxidase_like	Bra000663	100	0	AT4G09010.1	86.94	0	21.2.1	redox.ascorbate and glutathione.ascorbate
c26402g1i1	0	0	5.539	3.631	5.585	2.48156	PKc_like superfamily	Bra031475	87.47	2e-139	AT1G60940.1	86.97	7e-137	29.4	protein.postranslational modification
Bra031714	3.463	1.843	9.343	29.34	5.56844	2.47727	REC	Bra036963	100	0	AT1G10470.1	85.1	0	27.3.5	RNA.regulation of transcription.ARR
Bra036963	3.463	1.843	9.343	29.34	5.56844	2.47727	REC	Bra036963	100	0	AT1G10470.1	85.1	0	27.3.5	RNA.regulation of transcription.ARR
Bra029202	6.198	5.669	19.445	55.727	5.56515	2.47642	RINGv	Bra029202	100	0	AT5G63780.1	79.84	0	29.5.11.4.2	protein.degradation.ubiquitin.E3.RING
c25164g1i1	10.977	27.038	160.557	59.31	5.5446	2.47108	PQ-loop	Bra011711	95.77	0	AT4G36850.1	88.78	0	35.1	not assigned.no ontology
Bra017112	18.85	12.902	58.043	127.044	5.54299	2.47066	nsLTP1	Bra017112	100	0	AT2G38540.1	83.24	8e-102	11.6	lipid metabolism.lipid transfer proteins etc
Bra005419	6.216	5.59	32.246	42.231	5.5394	2.46973	PLN03089	Bra005419	100	0	AT2G34510.1	85.77	0	35.2	not assigned.unknown
c13384g2i1	0	0	3.219	5.846	5.5325	2.46793	no hit	Bra026282	92.9	0	AT4G28100.1	85.03	0	35.2	not assigned.unknown
c23756g2i2	0	0	5.17	3.849	5.5095	2.46192	no hit	Bra011109	84.51	0	AT4G29440.1	79.83	0	35.2	not assigned.unknown
c25362g2i2	110.195	102.52	644.375	534.72	5.50076	2.45963	Lyase_I_like superfamily	Bra006985	94.99	0	AT3G53260.1	89.04	0	16.2.1.1	secondary metabolism.phenylpropanoids.lignin biosynthesis.PAL
c16812g2i1	0	0	5.354	3.619	5.4865	2.45589	S1-P1_nuclease	Bra013541	93.32	0	AT4G21585.1	89.86	7e-167	35.1	not assigned.no ontology
Bra023003	1.149	0.287	6.135	10.688	5.47817	2.45369	SNARE_SNAP25N_23N_29N_SEC9N	Bra023003	100	0	AT2G35190.1	92.39	0	31.4	cell.vesicle transport
Bra013734	1.885	0.809	10.492	13.218	5.4772	2.45344	Pectate_lyase_3 superfamily	Bra013734	100	0	AT4G23820.1	87.62	0	10.6.3	cell wall.degradation.pectate lyases and polygalacturonases
c24229g1i1	0	0	4.346	4.6	5.473	2.45233	MIT_CorA-like superfamily	Bra008431	93.63	0	AT1G80900.1	87.04	0	34.14	transport.unspecified cations
Bra002980	4.042	2.912	17.808	29.195	5.47275	2.45227	DUF538	Bra002980	100	0	AT5G54530.1	80.96	1e-126	35.2	not assigned.unknown
Bra022567	1.175	0.443	6.601	11.184	5.46849	2.45114	secretory_peroxidase	Bra022567	100	0	AT5G51890.1	90.3	0	26.12	misc.peroxidases
Bra028721	0.07	0	2.927	6.391	5.46763	2.45092	PC-Esterase	Bra028721	100	0	AT5G06700.1	88.33	0	35.2	not assigned.unknown
c16550g2i1	0	0	3.653	5.253	5.453	2.44705	PPR_2	Bra029921	93.25	0	AT3G48810.1	89.23	0	35.1.5	not assigned.no ontology.pentatricopeptide (PPR) repeat-containing protein
c23549g5i1	0	0	5.279	3.619	5.449	2.44599	no hit	Bra035610	81.81	0	AT5G56240.2	73.41	1e-137	35.2	not assigned.unknown
Bra025431	1749.08	751.12	4630.85	8973.59	5.43779	2.44302	PLN02289	Bra025431	100	0	AT5G38420.1	90.48	0	1.3.2	PS.calvin cycle.rubisco small subunit
c25201g9i1	0	0	3.458	5.411	5.4345	2.44215	STKc_IRAK	Bra019320	79.63	0	AT4G23230.1	79.89	0	30.2.17	signalling.receptor kinases.DUF 26
Bra021809	25.67	20.822	139.616	121.694	5.42997	2.44094	Cyt-b5	Bra021809	100	0	AT2G32720.1	90.62	3e-159	21.2	redox.ascorbate and glutathione
c24957g2i3	0	0	4.249	4.587	5.418	2.43776	no hit	Bra011140	92.57	0	AT4G29840.1	87.35	2e-175	13.1.3.2.1	amino acid metabolism.synthesis.aspartate family.threonine.threonine synthase
Bra012218	1.771	1.017	10.731	13.205	5.41688	2.43746	PLN00193	Bra012218	100	0	AT1G20190.1	90.38	0	10.7	cell wall.modification
c10065g1i1	0	0	2.883	5.931	5.407	2.43483	Cupredoxin superfamily	Bra040902	94.2	0	AT5G21100.1	81.02	8e-162	21.2.1	redox.ascorbate and glutathione.ascorbate
c14638g1i1	0	0	5.138	3.655	5.3965	2.43202	O-FucT_like superfamily	Bra038495	94.97	0	AT4G16650.1	91.67	0	35.2	not assigned.unknown
Bra009313	0	1.035	8.075	6.294	5.39341	2.4312	X8	Bra009313	100	0	AT5G08000.1	79.13	1e-165	35.1	not assigned.no ontology
Bra011077	15.185	5.947	57.858	64.696	5.38449	2.42881	no hit	Bra011077	100	0	AT4G29020.1	80.9	3e-128	35.1.40	not assigned.no ontology.glycine rich proteins
c30580g1i1	0	0	3.338	5.423	5.3805	2.42774	HMG-box	Bra013731	89.73	0	AT4G23800.1	86.83	0	27.3.62	RNA.regulation of transcription.Nucleosome/chromatin assembly factor group
Bra011946	42.381	26.925	163.928	217.655	5.37939	2.42744	PLN03059	Bra011946	100	0	AT2G28470.1	87.54	0	26.3.2	misc.gluco-, galacto- and mannosidases.beta-galactosidase
c2142g1i1	0	0	6.406	2.348	5.377	2.4268	no hit	Bra001032	70.9	1e-07	AT1G07210.1	100	0.29	29.2.1.1.3.1.18	protein.synthesis.ribosomal protein.prokaryotic.unknown organellar.30S subunit.S18
Bra019689	5.988	1.782	18.892	31.616	5.37441	2.42611	EXS	Bra019689	100	0	AT1G14040.1	81.88	0	34.7	transport.phosphate
c20111g1i1	99.394	84.949	682.994	316.351	5.37367	2.42591	CCT	Bra009805	99.48	0	AT5G24930.1	82.31	1e-170	27.3.7	RNA.regulation of transcription.C2C2(Zn) CO-like, Constans-like zinc finger family
Bra017076	1.385	2.269	7.316	21.049	5.37053	2.42507	PldB	Bra017076	100	0	AT2G39420.1	88.16	0	35.1	not assigned.no ontology
[truncated: 1,099 more rows]
[truncated: 1 more columns]

## Sheet: SupTable 3 Anthocyanin genes
	Anthocyanin biosynthesis genes
	ID	gene name	Align I			Align II
[truncated: 27 more rows]

## Sheet: SupTable 4 Mapping statistics
		Mapping statistics
[truncated: 9 more rows]

## Sheet: SupTable 5 Primers
	PCR primers
[truncated: 19 more rows]
